# Supplementary material for: Automated Cell-Free Multiprotein Synthesis Facilitates the Identification of a Secretory, Oligopeptide Elicitor-Like, Immunoreactive Protein of the Oomycete Pythium insidiosum
Source: mSystems. 2020 May 12;5(3):e00196-20. doi: 10.1128/mSystems.00196-20 (PMC7219551; doi:10.1128/mSystems.00196-20)
Supplement: DATA SET S1 [file mSystems.00196-20-sd001.xls]

## Sheet: Dataset S1
Protein ID #01	Peak list format	Mascot generic
	Search type	MIS
	Mascot version	2.3.02
	Database	Pythium
	Fasta file	141115.pis_proteins_long_id.fna
	Total sequences	14962
	Total residues	7472161
	Sequences after taxonomy filter	14962
	Number of queries	789
	Variable modifications	--------------------------------------------------------
	Identifier	Name	Delta	Neutral loss(es)
	1	Carbamidomethyl (C)	57.0215
	2	Oxidation (M)	15.9949	0	63.9983
	Search Parameters	--------------------------------------------------------
	Taxonomy filter	All entries
	Enzyme	Trypsin
	Maximum Missed Cleavages	1
	Fixed modifications
	Variable modifications	Carbamidomethyl (C),Oxidation (M)
	Peptide Mass Tolerance	0.8
	Peptide Mass Tolerance Units	Da
	Fragment Mass Tolerance	0.8
	Fragment Mass Tolerance Units	Da
	Mass values	Monoisotopic
	Instrument type	ESI-QUAD-TOF
	Format parameters	--------------------------------------------------------
	Significance threshold	0.05
	Max. number of hits	0
	Use MudPIT protein scoring	1
	Ions score cut-off	0
	Include same-set proteins
	Include sub-set proteins	0
	Include unassigned	0
	Require bold red	0
	Use homology threshold	0
	Group protein families	0
	Protein hits	--------------------------------------------------------
	prot_hit_num	prot_acc	prot_desc	prot_score	prot_mass	prot_matches	prot_matches_sig	prot_sequences	prot_sequences_sig	prot_cover	prot_pi	pep_query	pep_rank	pep_isbold	pep_isunique	pep_exp_mz	pep_exp_mr	pep_exp_z	pep_calc_mr	pep_delta	pep_miss	pep_score	pep_expect	pep_res_before	pep_seq	pep_res_after	pep_var_mod	pep_var_mod_pos	pep_scan_title
	1	gi|000008518	(Annexin) Family [Phytophthora infestans T30-4]	914	19278	51	35	12	11	51.1	5.24	181	1	1	1	398.768	795.521	2	795.522	-0.0002	0	42.06	0.0026	K	IILAAPAK	Y			Cmpd 178, AutoMSn(398.7681), 17.9 min
	1	gi|000008518	(Annexin) Family [Phytophthora infestans T30-4]	914	19278	51	35	12	11	51.1	5.24	182	1	1	1	398.769	795.524	2	795.522	0.0022	0	55.27	0.00013	K	IILAAPAK	Y			Cmpd 174, AutoMSn(398.7693), 17.9 min
	1	gi|000008518	(Annexin) Family [Phytophthora infestans T30-4]	914	19278	51	35	12	11	51.1	5.24	199	1	1	1	411.246	820.478	2	820.481	-0.0027	0	30.95	0.05	K	LSAYLVR	-			Cmpd 197, AutoMSn(411.2462), 18.4 min
	1	gi|000008518	(Annexin) Family [Phytophthora infestans T30-4]	914	19278	51	35	12	11	51.1	5.24	200	1	1	1	411.248	820.482	2	820.481	0.0013	0	33.45	0.028	K	LSAYLVR	-			Cmpd 200, AutoMSn(411.2483), 18.5 min
	1	gi|000008518	(Annexin) Family [Phytophthora infestans T30-4]	914	19278	51	35	12	11	51.1	5.24	293	2	1	1	963.524	962.517	1	962.519	-0.0018	0	7.08	12	K	NALDYLVR	L			Cmpd 310, AutoMSn(963.5240), 21.9 min
	1	gi|000008518	(Annexin) Family [Phytophthora infestans T30-4]	914	19278	51	35	12	11	51.1	5.24	294	1	1	1	482.267	962.52	2	962.519	0.0014	0	37.01	0.012	K	NALDYLVR	L			Cmpd 304, AutoMSn(482.2672), 21.8 min
	1	gi|000008518	(Annexin) Family [Phytophthora infestans T30-4]	914	19278	51	35	12	11	51.1	5.24	295	1	1	1	482.268	962.521	2	962.519	0.0021	0	30.01	0.06	K	NALDYLVR	L			Cmpd 308, AutoMSn(482.2676), 21.9 min
	1	gi|000008518	(Annexin) Family [Phytophthora infestans T30-4]	914	19278	51	35	12	11	51.1	5.24	296	1	1	1	482.268	962.522	2	962.519	0.0032	0	30.97	0.048	K	NALDYLVR	L			Cmpd 305, AutoMSn(482.2681), 21.9 min
	1	gi|000008518	(Annexin) Family [Phytophthora infestans T30-4]	914	19278	51	35	12	11	51.1	5.24	354	1	1	1	541.28	1080.55	2	1080.55	0.0001	0	62.29	3e-05	K	AIAAEFSGTSK	N			Cmpd 138, AutoMSn(541.2799), 16.8 min
	1	gi|000008518	(Annexin) Family [Phytophthora infestans T30-4]	914	19278	51	35	12	11	51.1	5.24	355	1	1	1	541.28	1080.55	2	1080.55	0.0014	0	45.14	0.0016	K	AIAAEFSGTSK	N			Cmpd 133, AutoMSn(541.2805), 16.6 min
	1	gi|000008518	(Annexin) Family [Phytophthora infestans T30-4]	914	19278	51	35	12	11	51.1	5.24	356	1	1	1	541.281	1080.55	2	1080.55	0.0025	0	58.13	7.8e-05	K	AIAAEFSGTSK	N			Cmpd 135, AutoMSn(541.2811), 16.7 min
	1	gi|000008518	(Annexin) Family [Phytophthora infestans T30-4]	914	19278	51	35	12	11	51.1	5.24	357	1	1	1	541.282	1080.55	2	1080.55	0.0036	0	50.42	0.00046	K	AIAAEFSGTSK	N			Cmpd 137, AutoMSn(541.2817), 16.7 min
	1	gi|000008518	(Annexin) Family [Phytophthora infestans T30-4]	914	19278	51	35	12	11	51.1	5.24	395	1	1	1	569.769	1137.52	2	1137.52	0.0039	0	75.9	1.5e-06	K	AEEDAEALYK	A			Cmpd 117, AutoMSn(569.7687), 16.3 min
	1	gi|000008518	(Annexin) Family [Phytophthora infestans T30-4]	914	19278	51	35	12	11	51.1	5.24	397	1	1	1	569.769	1137.52	2	1137.52	0.0055	0	65.34	1.7e-05	K	AEEDAEALYK	A			Cmpd 115, AutoMSn(569.7695), 16.2 min
	1	gi|000008518	(Annexin) Family [Phytophthora infestans T30-4]	914	19278	51	35	12	11	51.1	5.24	398	1	1	1	569.772	1137.53	2	1137.52	0.0098	0	52.22	0.00034	K	AEEDAEALYK	A			Cmpd 112, AutoMSn(569.7716), 16.2 min
	1	gi|000008518	(Annexin) Family [Phytophthora infestans T30-4]	914	19278	51	35	12	11	51.1	5.24	476	1	1	1	446.558	1336.65	3	1336.65	0.0023	1	56.55	0.00012	K	AKAEEDAEALYK	A			Cmpd 67, AutoMSn(446.5584), 15.1 min
	1	gi|000008518	(Annexin) Family [Phytophthora infestans T30-4]	914	19278	51	35	12	11	51.1	5.24	477	1	1	1	669.334	1336.65	2	1336.65	0.0026	1	61.26	4e-05	K	AKAEEDAEALYK	A			Cmpd 68, AutoMSn(669.3341), 15.1 min
	1	gi|000008518	(Annexin) Family [Phytophthora infestans T30-4]	914	19278	51	35	12	11	51.1	5.24	478	1	1	1	446.559	1336.66	3	1336.65	0.0046	1	46.66	0.0011	K	AKAEEDAEALYK	A			Cmpd 69, AutoMSn(446.5591), 15.1 min
	1	gi|000008518	(Annexin) Family [Phytophthora infestans T30-4]	914	19278	51	35	12	11	51.1	5.24	479	1	1	1	669.335	1336.66	2	1336.65	0.0046	1	49.12	0.00065	K	AKAEEDAEALYK	A			Cmpd 66, AutoMSn(669.3351), 15.1 min
	1	gi|000008518	(Annexin) Family [Phytophthora infestans T30-4]	914	19278	51	35	12	11	51.1	5.24	480	1	1	1	446.56	1336.66	3	1336.65	0.0062	1	50.85	0.00044	K	AKAEEDAEALYK	A			Cmpd 71, AutoMSn(446.5597), 15.2 min
	1	gi|000008518	(Annexin) Family [Phytophthora infestans T30-4]	914	19278	51	35	12	11	51.1	5.24	506	1	1	1	463.594	1387.76	3	1387.76	-0.0013	0	46.33	0.0013	R	LVLDPYDLIAEK	I			Cmpd 500, AutoMSn(463.5934), 26.9 min
	1	gi|000008518	(Annexin) Family [Phytophthora infestans T30-4]	914	19278	51	35	12	11	51.1	5.24	508	1	1	1	463.594	1387.76	3	1387.76	-0.0002	0	50.74	0.00048	R	LVLDPYDLIAEK	I			Cmpd 509, AutoMSn(463.5938), 27.1 min
	1	gi|000008518	(Annexin) Family [Phytophthora infestans T30-4]	914	19278	51	35	12	11	51.1	5.24	509	1	1	1	694.889	1387.76	2	1387.76	0.0029	0	20.43	0.52	R	LVLDPYDLIAEK	I			Cmpd 493, AutoMSn(694.8886), 26.7 min
	1	gi|000008518	(Annexin) Family [Phytophthora infestans T30-4]	914	19278	51	35	12	11	51.1	5.24	510	1	1	1	694.889	1387.76	2	1387.76	0.0032	0	56.83	0.00012	R	LVLDPYDLIAEK	I			Cmpd 498, AutoMSn(694.8888), 26.9 min
	1	gi|000008518	(Annexin) Family [Phytophthora infestans T30-4]	914	19278	51	35	12	11	51.1	5.24	511	1	1	1	694.889	1387.76	2	1387.76	0.0036	0	58.45	8.2e-05	R	LVLDPYDLIAEK	I			Cmpd 507, AutoMSn(694.8890), 27.1 min
	1	gi|000008518	(Annexin) Family [Phytophthora infestans T30-4]	914	19278	51	35	12	11	51.1	5.24	512	1	1	1	463.595	1387.76	3	1387.76	0.0042	0	46.98	0.0012	R	LVLDPYDLIAEK	I			Cmpd 505, AutoMSn(463.5953), 27.0 min
	1	gi|000008518	(Annexin) Family [Phytophthora infestans T30-4]	914	19278	51	35	12	11	51.1	5.24	513	1	1	1	694.89	1387.76	2	1387.76	0.0049	0	46.25	0.0014	R	LVLDPYDLIAEK	I			Cmpd 495, AutoMSn(694.8896), 26.8 min
	1	gi|000008518	(Annexin) Family [Phytophthora infestans T30-4]	914	19278	51	35	12	11	51.1	5.24	514	1	1	1	463.598	1387.77	3	1387.76	0.0108	0	52.92	0.0003	R	LVLDPYDLIAEK	I			Cmpd 502, AutoMSn(463.5975), 27.0 min
	1	gi|000008518	(Annexin) Family [Phytophthora infestans T30-4]	914	19278	51	35	12	11	51.1	5.24	534	1	1	1	731.351	1460.69	2	1460.69	0.0013	0	48.93	0.00072	K	YIQMLDAAYTEK	Y	Oxidation (M)	0.000200000000.0	Cmpd 215, AutoMSn(731.3508), 18.8 min
	1	gi|000008518	(Annexin) Family [Phytophthora infestans T30-4]	914	19278	51	35	12	11	51.1	5.24	535	1	1	1	731.352	1460.69	2	1460.69	0.0031	0	72.19	3.4e-06	K	YIQMLDAAYTEK	Y	Oxidation (M)	0.000200000000.0	Cmpd 218, AutoMSn(731.3517), 18.9 min
	1	gi|000008518	(Annexin) Family [Phytophthora infestans T30-4]	914	19278	51	35	12	11	51.1	5.24	536	1	1	1	731.352	1460.69	2	1460.69	0.0038	0	80.09	5.5e-07	K	YIQMLDAAYTEK	Y	Oxidation (M)	0.000200000000.0	Cmpd 217, AutoMSn(731.3520), 18.8 min
	1	gi|000008518	(Annexin) Family [Phytophthora infestans T30-4]	914	19278	51	35	12	11	51.1	5.24	537	1	1	1	731.352	1460.69	2	1460.69	0.0043	0	46.97	0.0011	K	YIQMLDAAYTEK	Y	Oxidation (M)	0.000200000000.0	Cmpd 223, AutoMSn(731.3523), 19.0 min
	1	gi|000008518	(Annexin) Family [Phytophthora infestans T30-4]	914	19278	51	35	12	11	51.1	5.24	573	1	1	1	527.588	1579.74	3	1579.74	0.0068	1	24.04	0.21	K	AEEDAEALYKAGEGK	W			Cmpd 121, AutoMSn(527.5884), 16.4 min
	1	gi|000008518	(Annexin) Family [Phytophthora infestans T30-4]	914	19278	51	35	12	11	51.1	5.24	574	1	1	1	527.59	1579.75	3	1579.74	0.0107	1	32.71	0.029	K	AEEDAEALYKAGEGK	W			Cmpd 123, AutoMSn(527.5897), 16.4 min
	1	gi|000008518	(Annexin) Family [Phytophthora infestans T30-4]	914	19278	51	35	12	11	51.1	5.24	575	1	1	1	527.591	1579.75	3	1579.74	0.0137	1	21.81	0.36	K	AEEDAEALYKAGEGK	W			Cmpd 128, AutoMSn(527.5907), 16.5 min
	1	gi|000008518	(Annexin) Family [Phytophthora infestans T30-4]	914	19278	51	35	12	11	51.1	5.24	609	1	1	1	842.44	1682.86	2	1682.86	0.002	1	17.77	0.9	K	GFGTDEQKLSAYLVR	-			Cmpd 312, AutoMSn(842.4397), 22.0 min
	1	gi|000008518	(Annexin) Family [Phytophthora infestans T30-4]	914	19278	51	35	12	11	51.1	5.24	610	1	1	1	842.441	1682.87	2	1682.86	0.0043	1	18.23	0.82	K	GFGTDEQKLSAYLVR	-			Cmpd 315, AutoMSn(842.4408), 22.1 min
	1	gi|000008518	(Annexin) Family [Phytophthora infestans T30-4]	914	19278	51	35	12	11	51.1	5.24	611	1	1	1	561.964	1682.87	3	1682.86	0.0081	1	92.49	3.1e-08	K	GFGTDEQKLSAYLVR	-			Cmpd 306, AutoMSn(561.9642), 21.9 min
	1	gi|000008518	(Annexin) Family [Phytophthora infestans T30-4]	914	19278	51	35	12	11	51.1	5.24	612	1	1	1	561.965	1682.87	3	1682.86	0.009	1	49.46	0.00062	K	GFGTDEQKLSAYLVR	-			Cmpd 302, AutoMSn(561.9645), 21.8 min
	1	gi|000008518	(Annexin) Family [Phytophthora infestans T30-4]	914	19278	51	35	12	11	51.1	5.24	613	1	1	1	561.966	1682.88	3	1682.86	0.0136	1	24.15	0.21	K	GFGTDEQKLSAYLVR	-			Cmpd 300, AutoMSn(561.9661), 21.7 min
	1	gi|000008518	(Annexin) Family [Phytophthora infestans T30-4]	914	19278	51	35	12	11	51.1	5.24	676	1	1	1	673.369	2017.09	3	2017.08	0.0046	1	19.79	0.56	R	LVLDPYDLIAEKIEGAMK	G			Cmpd 567, AutoMSn(673.3690), 29.3 min
	1	gi|000008518	(Annexin) Family [Phytophthora infestans T30-4]	914	19278	51	35	12	11	51.1	5.24	677	2	1	1	673.369	2017.09	3	2017.08	0.0047	1	3.92	22	R	LVLDPYDLIAEKIEGAMK	G			Cmpd 565, AutoMSn(673.3690), 29.2 min
	1	gi|000008518	(Annexin) Family [Phytophthora infestans T30-4]	914	19278	51	35	12	11	51.1	5.24	679	2	1	1	673.37	2017.09	3	2017.08	0.006	1	10.85	4.4	R	LVLDPYDLIAEKIEGAMK	G			Cmpd 563, AutoMSn(673.3694), 29.2 min
	1	gi|000008518	(Annexin) Family [Phytophthora infestans T30-4]	914	19278	51	35	12	11	51.1	5.24	685	1	1	1	678.7	2033.08	3	2033.08	0.0027	1	22.66	0.29	R	LVLDPYDLIAEKIEGAMK	G	Oxidation (M)	0.000000000000000020.0	Cmpd 537, AutoMSn(678.7000), 27.8 min
	1	gi|000008518	(Annexin) Family [Phytophthora infestans T30-4]	914	19278	51	35	12	11	51.1	5.24	686	1	1	1	678.7	2033.08	3	2033.08	0.0032	1	36.03	0.013	R	LVLDPYDLIAEKIEGAMK	G	Oxidation (M)	0.000000000000000020.0	Cmpd 525, AutoMSn(678.7001), 27.5 min
	1	gi|000008518	(Annexin) Family [Phytophthora infestans T30-4]	914	19278	51	35	12	11	51.1	5.24	687	1	1	1	678.702	2033.08	3	2033.08	0.0076	1	24.87	0.18	R	LVLDPYDLIAEKIEGAMK	G	Oxidation (M)	0.000000000000000020.0	Cmpd 538, AutoMSn(678.7016), 27.9 min
	1	gi|000008518	(Annexin) Family [Phytophthora infestans T30-4]	914	19278	51	35	12	11	51.1	5.24	688	1	1	1	678.702	2033.08	3	2033.08	0.0082	1	17.46	0.97	R	LVLDPYDLIAEKIEGAMK	G	Oxidation (M)	0.000000000000000020.0	Cmpd 536, AutoMSn(678.7018), 27.8 min
	1	gi|000008518	(Annexin) Family [Phytophthora infestans T30-4]	914	19278	51	35	12	11	51.1	5.24	689	1	1	1	678.702	2033.09	3	2033.08	0.0099	1	51.99	0.00034	R	LVLDPYDLIAEKIEGAMK	G	Oxidation (M)	0.000000000000000020.0	Cmpd 522, AutoMSn(678.7024), 27.4 min
	1	gi|000008518	(Annexin) Family [Phytophthora infestans T30-4]	914	19278	51	35	12	11	51.1	5.24	690	4	1	1	678.703	2033.09	3	2033.08	0.0116	1	4.84	18	R	LVLDPYDLIAEKIEGAMK	G	Oxidation (M)	0.000000000000000020.0	Cmpd 539, AutoMSn(678.7030), 27.9 min
	1	gi|000008518	(Annexin) Family [Phytophthora infestans T30-4]	914	19278	51	35	12	11	51.1	5.24	691	1	1	1	678.703	2033.09	3	2033.08	0.0124	1	19.53	0.61	R	LVLDPYDLIAEKIEGAMK	G	Oxidation (M)	0.000000000000000020.0	Cmpd 535, AutoMSn(678.7032), 27.7 min
	1	gi|000008518	(Annexin) Family [Phytophthora infestans T30-4]	914	19278	51	35	12	11	51.1	5.24	730	1	1	1	747.075	2238.2	3	2238.2	0.0064	1	13.41	2.4	K	IILAAPAKYIQMLDAAYTEK	Y	Oxidation (M)	0.00000000000200000000.0	Cmpd 470, AutoMSn(747.0751), 26.0 min	emPAI	13.09
	2	gi|000002789	protein [Pythium insidiosum PIS]	33	252255	7	2	3	1	2	6.37	534	2	0	0	731.351	1460.69	2	1460.76	-0.0688	1	28.04	0.089	R	LYQMLHSRLER	A	Oxidation (M)	0.00020000000.0	Cmpd 215, AutoMSn(731.3508), 18.8 min
	2	gi|000002789	protein [Pythium insidiosum PIS]	33	252255	7	2	3	1	2	6.37	535	2	0	0	731.352	1460.69	2	1460.76	-0.067	1	31.21	0.043	R	LYQMLHSRLER	A	Oxidation (M)	0.00020000000.0	Cmpd 218, AutoMSn(731.3517), 18.9 min
	2	gi|000002789	protein [Pythium insidiosum PIS]	33	252255	7	2	3	1	2	6.37	536	2	0	0	731.352	1460.69	2	1460.76	-0.0663	1	31.58	0.039	R	LYQMLHSRLER	A	Oxidation (M)	0.00020000000.0	Cmpd 217, AutoMSn(731.3520), 18.8 min
	2	gi|000002789	protein [Pythium insidiosum PIS]	33	252255	7	2	3	1	2	6.37	537	2	0	0	731.352	1460.69	2	1460.76	-0.0658	1	24.44	0.2	R	LYQMLHSRLER	A	Oxidation (M)	0.00020000000.0	Cmpd 223, AutoMSn(731.3523), 19.0 min
	2	gi|000002789	protein [Pythium insidiosum PIS]	33	252255	7	2	3	1	2	6.37	591	9	1	1	546.959	1637.86	3	1637.67	0.1836	1	0.21	49	R	AESEDDKSASEMPDK	R			Cmpd 362, AutoMSn(546.9594), 23.3 min
	2	gi|000002789	protein [Pythium insidiosum PIS]	33	252255	7	2	3	1	2	6.37	592	1	1	1	546.96	1637.86	3	1637.67	0.1854	1	3.87	21	R	AESEDDKSASEMPDK	R			Cmpd 365, AutoMSn(546.9600), 23.4 min
	2	gi|000002789	protein [Pythium insidiosum PIS]	33	252255	7	2	3	1	2	6.37	730	6	0	1	747.075	2238.2	3	2238.14	0.0679	1	5.3	15	K	MTSVQIHKEAFGLLSYAAEK	N	Oxidation (M)	0.20000000000000000000.0	Cmpd 470, AutoMSn(747.0751), 26.0 min	emPAI	0.01
	3	gi|000014228	protein [Pythium insidiosum PIS]	33	213264	7	2	2	1	1	5.55	340	6	1	1	530.784	1059.55	2	1059.53	0.0182	1	3.52	27	K	QWKEVNEK	N			Cmpd 252, AutoMSn(530.7838), 20.1 min
	3	gi|000014228	protein [Pythium insidiosum PIS]	33	213264	7	2	2	1	1	5.55	341	10	1	1	530.785	1059.56	2	1059.53	0.0212	1	0.93	48	K	QWKEVNEK	N			Cmpd 257, AutoMSn(530.7853), 20.2 min
	3	gi|000014228	protein [Pythium insidiosum PIS]	33	213264	7	2	2	1	1	5.55	342	10	1	1	530.785	1059.56	2	1059.53	0.0214	1	0.03	59	K	QWKEVNEK	N			Cmpd 253, AutoMSn(530.7854), 20.1 min
	3	gi|000014228	protein [Pythium insidiosum PIS]	33	213264	7	2	2	1	1	5.55	534	2	0	0	731.351	1460.69	2	1460.76	-0.0688	1	28.04	0.089	R	LYQMLHSRLER	A	Oxidation (M)	0.00020000000.0	Cmpd 215, AutoMSn(731.3508), 18.8 min
	3	gi|000014228	protein [Pythium insidiosum PIS]	33	213264	7	2	2	1	1	5.55	535	2	0	0	731.352	1460.69	2	1460.76	-0.067	1	31.21	0.043	R	LYQMLHSRLER	A	Oxidation (M)	0.00020000000.0	Cmpd 218, AutoMSn(731.3517), 18.9 min
	3	gi|000014228	protein [Pythium insidiosum PIS]	33	213264	7	2	2	1	1	5.55	536	2	0	0	731.352	1460.69	2	1460.76	-0.0663	1	31.58	0.039	R	LYQMLHSRLER	A	Oxidation (M)	0.00020000000.0	Cmpd 217, AutoMSn(731.3520), 18.8 min
	3	gi|000014228	protein [Pythium insidiosum PIS]	33	213264	7	2	2	1	1	5.55	537	2	0	0	731.352	1460.69	2	1460.76	-0.0658	1	24.44	0.2	R	LYQMLHSRLER	A	Oxidation (M)	0.00020000000.0	Cmpd 223, AutoMSn(731.3523), 19.0 min	emPAI	0.02
	4	gi|000009589	protein [Pythium insidiosum PIS]	29	56658	4	0	1	0	3.5	8.33	675	1	1	1	673.369	2017.08	3	2017.13	-0.0441	0	29.08	0.066	K	VALMDLALQAFLNILTQK	E	Oxidation (M)	0.000200000000000000.0	Cmpd 564, AutoMSn(673.3686), 29.2 min
	4	gi|000009589	protein [Pythium insidiosum PIS]	29	56658	4	0	1	0	3.5	8.33	676	3	0	1	673.369	2017.09	3	2017.13	-0.043	0	3.19	26	K	VALMDLALQAFLNILTQK	E	Oxidation (M)	0.000200000000000000.0	Cmpd 567, AutoMSn(673.3690), 29.3 min
	4	gi|000009589	protein [Pythium insidiosum PIS]	29	56658	4	0	1	0	3.5	8.33	678	1	1	1	673.369	2017.09	3	2017.13	-0.0424	0	19.04	0.67	K	VALMDLALQAFLNILTQK	E	Oxidation (M)	0.000200000000000000.0	Cmpd 561, AutoMSn(673.3692), 29.1 min
	4	gi|000009589	protein [Pythium insidiosum PIS]	29	56658	4	0	1	0	3.5	8.33	680	6	1	1	673.371	2017.09	3	2017.13	-0.0361	0	5.37	16	K	VALMDLALQAFLNILTQK	E	Oxidation (M)	0.000200000000000000.0	Cmpd 562, AutoMSn(673.3713), 29.1 min	emPAI	0.06
	5	gi|000003333	protein [Pythium insidiosum PIS]	26	70736	8	0	2	0	1.7	10.28	379	1	1	1	560.341	1118.67	2	1118.55	0.1142	0	14.19	2.4	R	AATACSKPWK	K	Carbamidomethyl (C)	0.0000100000.0	Cmpd 642, AutoMSn(560.3415), 32.8 min
	5	gi|000003333	protein [Pythium insidiosum PIS]	26	70736	8	0	2	0	1.7	10.28	380	8	1	1	560.341	1118.67	2	1118.55	0.1142	0	9.82	6.5	R	AATACSKPWK	K	Carbamidomethyl (C)	0.0000100000.0	Cmpd 641, AutoMSn(560.3415), 32.8 min
	5	gi|000003333	protein [Pythium insidiosum PIS]	26	70736	8	0	2	0	1.7	10.28	381	1	1	1	560.344	1118.67	2	1118.55	0.1201	0	10.89	5.1	R	AATACSKPWK	K	Carbamidomethyl (C)	0.0000100000.0	Cmpd 631, AutoMSn(560.3444), 32.5 min
	5	gi|000003333	protein [Pythium insidiosum PIS]	26	70736	8	0	2	0	1.7	10.28	382	3	1	1	561.691	1121.37	2	1121.59	-0.2195	0	3.65	36	R	AATAYSKPWK	K			Cmpd 597, AutoMSn(561.6910), 31.5 min
	5	gi|000003333	protein [Pythium insidiosum PIS]	26	70736	8	0	2	0	1.7	10.28	383	9	1	1	561.699	1121.38	2	1121.59	-0.2043	0	1.59	54	R	AATAYSKPWK	K			Cmpd 599, AutoMSn(561.6986), 31.6 min
	5	gi|000003333	protein [Pythium insidiosum PIS]	26	70736	8	0	2	0	1.7	10.28	386	1	1	1	562.192	1122.37	2	1121.59	0.7821	0	26.2	0.19	R	AATAYSKPWK	K			Cmpd 598, AutoMSn(562.1918), 31.5 min
	5	gi|000003333	protein [Pythium insidiosum PIS]	26	70736	8	0	2	0	1.7	10.28	387	4	1	1	562.192	1122.37	2	1121.59	0.7824	0	0.55	69	R	AATAYSKPWK	K			Cmpd 639, AutoMSn(562.1919), 32.7 min
	5	gi|000003333	protein [Pythium insidiosum PIS]	26	70736	8	0	2	0	1.7	10.28	388	8	1	1	562.193	1122.37	2	1121.59	0.784	0	2.41	45	R	AATAYSKPWK	K			Cmpd 643, AutoMSn(562.1927), 32.9 min	emPAI	0.05
	6	gi|000011801	protein [Pythium insidiosum PIS]	20	356565	12	0	5	0	1.9	7.6	216	6	1	1	421.759	841.504	2	841.429	0.0743	0	9.67	5.4	R	LDGDAVPR	R			Cmpd 157, AutoMSn(421.7591), 17.5 min
	6	gi|000011801	protein [Pythium insidiosum PIS]	20	356565	12	0	5	0	1.9	7.6	217	7	1	1	421.759	841.504	2	841.429	0.0749	0	4.55	18	R	LDGDAVPR	R			Cmpd 160, AutoMSn(421.7594), 17.5 min
	6	gi|000011801	protein [Pythium insidiosum PIS]	20	356565	12	0	5	0	1.9	7.6	384	7	1	1	562.189	1122.36	2	1122.57	-0.2026	0	1.56	56	K	TQLLSYENR	L			Cmpd 602, AutoMSn(562.1894), 31.6 min
	6	gi|000011801	protein [Pythium insidiosum PIS]	20	356565	12	0	5	0	1.9	7.6	435	2	1	1	618.267	1234.52	2	1234.56	-0.0398	1	6.42	14	R	MYARVCSFSR	L	Oxidation (M)	0.2000000000.0	Cmpd 18, AutoMSn(618.2667), 12.7 min
	6	gi|000011801	protein [Pythium insidiosum PIS]	20	356565	12	0	5	0	1.9	7.6	436	1	1	1	618.268	1234.52	2	1234.56	-0.0371	1	5.09	18	R	MYARVCSFSR	L	Oxidation (M)	0.2000000000.0	Cmpd 26, AutoMSn(618.2681), 13.0 min
	6	gi|000011801	protein [Pythium insidiosum PIS]	20	356565	12	0	5	0	1.9	7.6	437	7	1	1	618.27	1234.52	2	1234.56	-0.0338	1	2.07	37	R	MYARVCSFSR	L	Oxidation (M)	0.2000000000.0	Cmpd 21, AutoMSn(618.2697), 12.8 min
	6	gi|000011801	protein [Pythium insidiosum PIS]	20	356565	12	0	5	0	1.9	7.6	438	1	1	1	618.27	1234.53	2	1234.56	-0.0332	1	4.22	22	R	MYARVCSFSR	L	Oxidation (M)	0.2000000000.0	Cmpd 19, AutoMSn(618.2700), 12.7 min
	6	gi|000011801	protein [Pythium insidiosum PIS]	20	356565	12	0	5	0	1.9	7.6	666	7	1	1	974.815	1947.61	2	1947.94	-0.3285	0	4.94	30	R	ATATTDFSALYMLLMQR	W	Oxidation (M)	0.00000000000000200.0	Cmpd 771, AutoMSn(974.8147), 37.4 min
	6	gi|000011801	protein [Pythium insidiosum PIS]	20	356565	12	0	5	0	1.9	7.6	667	4	1	1	974.816	1947.62	2	1947.94	-0.3269	0	8.12	14	R	ATATTDFSALYMLLMQR	W	Oxidation (M)	0.00000000000000200.0	Cmpd 768, AutoMSn(974.8155), 37.3 min
	6	gi|000011801	protein [Pythium insidiosum PIS]	20	356565	12	0	5	0	1.9	7.6	695	1	1	1	1041.49	2080.96	2	2081	-0.0469	1	20.2	0.46	R	SAVDMLVVVMCPQTKCVDK	L	Oxidation (M)	0.0000000002000000000.0	Cmpd 574, AutoMSn(1041.4853), 29.7 min
	6	gi|000011801	protein [Pythium insidiosum PIS]	20	356565	12	0	5	0	1.9	7.6	696	4	1	1	1041.5	2080.98	2	2081	-0.0238	1	2.97	24	R	SAVDMLVVVMCPQTKCVDK	L	Oxidation (M)	0.0000000002000000000.0	Cmpd 576, AutoMSn(1041.4969), 29.8 min
	6	gi|000011801	protein [Pythium insidiosum PIS]	20	356565	12	0	5	0	1.9	7.6	697	2	1	1	1041.5	2080.98	2	2081	-0.0185	1	5.97	12	R	SAVDMLVVVMCPQTKCVDK	L	Oxidation (M)	0.0000000002000000000.0	Cmpd 575, AutoMSn(1041.4995), 29.8 min	emPAI	0.01
	7	gi|000004070	protein [Pythium insidiosum PIS]	19	65275	4	0	1	0	1.3	5.95	238	1	1	1	449.776	897.538	2	897.492	0.0459	0	19.47	0.6	R	ELPTSVPR	A			Cmpd 126, AutoMSn(449.7762), 16.5 min
	7	gi|000004070	protein [Pythium insidiosum PIS]	19	65275	4	0	1	0	1.3	5.95	239	1	1	1	449.778	897.542	2	897.492	0.05	0	19.8	0.55	R	ELPTSVPR	A			Cmpd 139, AutoMSn(449.7782), 16.8 min
	7	gi|000004070	protein [Pythium insidiosum PIS]	19	65275	4	0	1	0	1.3	5.95	240	1	1	1	449.778	897.542	2	897.492	0.0502	0	19.19	0.64	R	ELPTSVPR	A			Cmpd 129, AutoMSn(449.7784), 16.6 min
	7	gi|000004070	protein [Pythium insidiosum PIS]	19	65275	4	0	1	0	1.3	5.95	241	1	1	1	449.779	897.543	2	897.492	0.0507	0	19.39	0.61	R	ELPTSVPR	A			Cmpd 132, AutoMSn(449.7786), 16.6 min	emPAI	0.06
	8	gi|000002982	protein [Pythium insidiosum PIS]	18	45390	6	0	2	0	5.4	5.82	434	1	1	1	618.265	1234.52	2	1234.58	-0.0685	0	18.12	0.92	-	MSCSSIHPVFK	R			Cmpd 20, AutoMSn(618.2649), 12.8 min
	8	gi|000002982	protein [Pythium insidiosum PIS]	18	45390	6	0	2	0	5.4	5.82	435	3	0	1	618.267	1234.52	2	1234.58	-0.065	0	5.17	18	-	MSCSSIHPVFK	R			Cmpd 18, AutoMSn(618.2667), 12.7 min
	8	gi|000002982	protein [Pythium insidiosum PIS]	18	45390	6	0	2	0	5.4	5.82	436	1	0	1	618.268	1234.52	2	1234.58	-0.0622	0	5.09	18	-	MSCSSIHPVFK	R			Cmpd 26, AutoMSn(618.2681), 13.0 min
	8	gi|000002982	protein [Pythium insidiosum PIS]	18	45390	6	0	2	0	5.4	5.82	437	1	0	1	618.27	1234.52	2	1234.58	-0.0589	0	13.39	2.7	-	MSCSSIHPVFK	R			Cmpd 21, AutoMSn(618.2697), 12.8 min
	8	gi|000002982	protein [Pythium insidiosum PIS]	18	45390	6	0	2	0	5.4	5.82	438	1	0	1	618.27	1234.53	2	1234.58	-0.0584	0	4.22	22	-	MSCSSIHPVFK	R			Cmpd 19, AutoMSn(618.2700), 12.7 min
	8	gi|000002982	protein [Pythium insidiosum PIS]	18	45390	6	0	2	0	5.4	5.82	524	2	1	1	722.367	1442.72	2	1442.61	0.1056	1	3.9	23	R	SCVECMRMLNK	W	2 Carbamidomethyl (C); Oxidation (M)	0.01001200000.0	Cmpd 476, AutoMSn(722.3670), 26.2 min	emPAI	0.08
Protein ID #03	Peak list format	Mascot generic
	Search type	MIS
	Mascot version	2.3.02
	Database	Pythium
	Fasta file	141115.pis_proteins_long_id.fna
	Total sequences	14962
	Total residues	7472161
	Sequences after taxonomy filter	14962
	Number of queries	670
	Variable modifications	--------------------------------------------------------
	Identifier	Name	Delta	Neutral loss(es)
	1	Carbamidomethyl (C)	57.0215
	2	Oxidation (M)	15.9949	0	63.9983
	Search Parameters	--------------------------------------------------------
	Taxonomy filter	All entries
	Enzyme	Trypsin
	Maximum Missed Cleavages	1
	Fixed modifications
	Variable modifications	Carbamidomethyl (C),Oxidation (M)
	Peptide Mass Tolerance	0.8
	Peptide Mass Tolerance Units	Da
	Fragment Mass Tolerance	0.8
	Fragment Mass Tolerance Units	Da
	Mass values	Monoisotopic
	Instrument type	ESI-QUAD-TOF
	Format parameters	--------------------------------------------------------
	Significance threshold	0.05
	Max. number of hits	0
	Use MudPIT protein scoring	1
	Ions score cut-off	0
	Include same-set proteins
	Include sub-set proteins	0
	Include unassigned	0
	Require bold red	0
	Use homology threshold	0
	Group protein families	0
	Protein hits	--------------------------------------------------------
	prot_hit_num	prot_acc	prot_desc	prot_score	prot_mass	prot_matches	prot_matches_sig	prot_sequences	prot_sequences_sig	prot_cover	prot_pi	pep_query	pep_rank	pep_isbold	pep_isunique	pep_exp_mz	pep_exp_mr	pep_exp_z	pep_calc_mr	pep_delta	pep_miss	pep_score	pep_expect	pep_res_before	pep_seq	pep_res_after	pep_var_mod	pep_var_mod_pos	pep_scan_title
	1	gi|000005384	factor-like, partial [Cylindrotheca closterium]	2780	32721	126	88	23	21	70	9.2	173	1	1	1	405.221	808.428	2	808.433	-0.0055	0	29.81	0.056	K	VTAVEYK	A			Cmpd 34, AutoMSn(405.2210), 13.7 min
	1	gi|000005384	factor-like, partial [Cylindrotheca closterium]	2780	32721	126	88	23	21	70	9.2	174	1	1	1	809.435	808.428	1	808.433	-0.005	0	14.12	2.1	K	VTAVEYK	A			Cmpd 35, AutoMSn(809.4353), 13.8 min
	1	gi|000005384	factor-like, partial [Cylindrotheca closterium]	2780	32721	126	88	23	21	70	9.2	176	1	1	1	809.437	808.429	1	808.433	-0.0036	0	21.78	0.35	K	VTAVEYK	A			Cmpd 42, AutoMSn(809.4367), 14.0 min
	1	gi|000005384	factor-like, partial [Cylindrotheca closterium]	2780	32721	126	88	23	21	70	9.2	177	1	1	1	809.437	808.43	1	808.433	-0.0029	0	15.51	1.5	K	VTAVEYK	A			Cmpd 45, AutoMSn(809.4374), 14.0 min
	1	gi|000005384	factor-like, partial [Cylindrotheca closterium]	2780	32721	126	88	23	21	70	9.2	178	1	1	1	809.438	808.43	1	808.433	-0.0028	0	15.39	1.5	K	VTAVEYK	A			Cmpd 38, AutoMSn(809.4376), 13.9 min
	1	gi|000005384	factor-like, partial [Cylindrotheca closterium]	2780	32721	126	88	23	21	70	9.2	179	1	1	1	405.223	808.432	2	808.433	-0.0013	0	45.55	0.0015	K	VTAVEYK	A			Cmpd 41, AutoMSn(405.2232), 14.0 min
	1	gi|000005384	factor-like, partial [Cylindrotheca closterium]	2780	32721	126	88	23	21	70	9.2	180	1	1	1	405.224	808.433	2	808.433	-0.0004	0	45.81	0.0014	K	VTAVEYK	A			Cmpd 44, AutoMSn(405.2236), 14.0 min
	1	gi|000005384	factor-like, partial [Cylindrotheca closterium]	2780	32721	126	88	23	21	70	9.2	203	1	1	1	432.226	862.437	2	862.437	-0.0004	0	40.27	0.0061	R	MTAINWK	Q			Cmpd 189, AutoMSn(432.2256), 18.7 min
	1	gi|000005384	factor-like, partial [Cylindrotheca closterium]	2780	32721	126	88	23	21	70	9.2	209	1	1	1	440.223	878.431	2	878.432	-0.0008	0	45.27	0.0016	R	MTAINWK	Q	Oxidation (M)	0.2000000.0	Cmpd 110, AutoMSn(440.2229), 16.8 min
	1	gi|000005384	factor-like, partial [Cylindrotheca closterium]	2780	32721	126	88	23	21	70	9.2	210	1	1	1	440.224	878.433	2	878.432	0.0012	0	45.29	0.0016	R	MTAINWK	Q	Oxidation (M)	0.2000000.0	Cmpd 112, AutoMSn(440.2239), 16.8 min
	1	gi|000005384	factor-like, partial [Cylindrotheca closterium]	2780	32721	126	88	23	21	70	9.2	211	1	1	1	440.224	878.434	2	878.432	0.0023	0	41.37	0.004	R	MTAINWK	Q	Oxidation (M)	0.2000000.0	Cmpd 116, AutoMSn(440.2245), 17.0 min
	1	gi|000005384	factor-like, partial [Cylindrotheca closterium]	2780	32721	126	88	23	21	70	9.2	213	1	1	1	880.472	879.464	1	879.47	-0.0059	1	22.17	0.36	K	VTAVEYKA	-			Cmpd 63, AutoMSn(880.4716), 15.2 min
	1	gi|000005384	factor-like, partial [Cylindrotheca closterium]	2780	32721	126	88	23	21	70	9.2	214	1	1	1	880.477	879.47	1	879.47	-0.0006	1	7.93	9.6	K	VTAVEYKA	-			Cmpd 61, AutoMSn(880.4769), 15.1 min
	1	gi|000005384	factor-like, partial [Cylindrotheca closterium]	2780	32721	126	88	23	21	70	9.2	215	1	1	1	440.742	879.47	2	879.47	-0.0001	1	49.81	0.00062	K	VTAVEYKA	-			Cmpd 54, AutoMSn(440.7423), 15.0 min
	1	gi|000005384	factor-like, partial [Cylindrotheca closterium]	2780	32721	126	88	23	21	70	9.2	216	1	1	1	440.743	879.471	2	879.47	0.0011	1	45.35	0.0017	K	VTAVEYKA	-			Cmpd 56, AutoMSn(440.7429), 15.0 min
	1	gi|000005384	factor-like, partial [Cylindrotheca closterium]	2780	32721	126	88	23	21	70	9.2	217	1	1	1	440.744	879.473	2	879.47	0.003	1	49.33	0.00069	K	VTAVEYKA	-			Cmpd 66, AutoMSn(440.7438), 15.3 min
	1	gi|000005384	factor-like, partial [Cylindrotheca closterium]	2780	32721	126	88	23	21	70	9.2	236	1	1	1	453.228	904.442	2	904.444	-0.0012	0	53.31	0.00032	R	IAVMDSNR	L			Cmpd 65, AutoMSn(453.2285), 15.3 min
	1	gi|000005384	factor-like, partial [Cylindrotheca closterium]	2780	32721	126	88	23	21	70	9.2	237	1	1	1	453.229	904.444	2	904.444	0.0001	0	53.2	0.00033	R	IAVMDSNR	L			Cmpd 59, AutoMSn(453.2291), 15.1 min
	1	gi|000005384	factor-like, partial [Cylindrotheca closterium]	2780	32721	126	88	23	21	70	9.2	238	1	1	1	453.23	904.445	2	904.444	0.0014	0	53.39	0.00032	R	IAVMDSNR	L			Cmpd 62, AutoMSn(453.2298), 15.2 min
	1	gi|000005384	factor-like, partial [Cylindrotheca closterium]	2780	32721	126	88	23	21	70	9.2	243	1	1	1	461.226	920.438	2	920.439	-0.0007	0	54.15	0.00026	R	IAVMDSNR	L	Oxidation (M)	0.00020000.0	Cmpd 2, AutoMSn(461.2262), 12.2 min
	1	gi|000005384	factor-like, partial [Cylindrotheca closterium]	2780	32721	126	88	23	21	70	9.2	244	1	1	1	461.227	920.439	2	920.439	0.0001	0	54.07	0.00026	R	IAVMDSNR	L	Oxidation (M)	0.00020000.0	Cmpd 3, AutoMSn(461.2266), 12.2 min
	1	gi|000005384	factor-like, partial [Cylindrotheca closterium]	2780	32721	126	88	23	21	70	9.2	245	1	1	1	461.227	920.439	2	920.439	0.0004	0	45.73	0.0018	R	IAVMDSNR	L	Oxidation (M)	0.00020000.0	Cmpd 8, AutoMSn(461.2267), 12.4 min
	1	gi|000005384	factor-like, partial [Cylindrotheca closterium]	2780	32721	126	88	23	21	70	9.2	246	1	1	1	461.227	920.439	2	920.439	0.0005	0	49.23	0.0008	R	IAVMDSNR	L	Oxidation (M)	0.00020000.0	Cmpd 5, AutoMSn(461.2268), 12.3 min
	1	gi|000005384	factor-like, partial [Cylindrotheca closterium]	2780	32721	126	88	23	21	70	9.2	247	1	1	1	461.227	920.44	2	920.439	0.0012	0	45.16	0.002	R	IAVMDSNR	L	Oxidation (M)	0.00020000.0	Cmpd 6, AutoMSn(461.2271), 12.3 min
	1	gi|000005384	factor-like, partial [Cylindrotheca closterium]	2780	32721	126	88	23	21	70	9.2	248	1	1	1	461.227	920.44	2	920.439	0.0013	0	45.48	0.0019	R	IAVMDSNR	L	Oxidation (M)	0.00020000.0	Cmpd 7, AutoMSn(461.2272), 12.3 min
	1	gi|000005384	factor-like, partial [Cylindrotheca closterium]	2780	32721	126	88	23	21	70	9.2	249	1	1	1	461.228	920.441	2	920.439	0.0019	0	45.79	0.0018	R	IAVMDSNR	L	Oxidation (M)	0.00020000.0	Cmpd 4, AutoMSn(461.2275), 12.2 min
	1	gi|000005384	factor-like, partial [Cylindrotheca closterium]	2780	32721	126	88	23	21	70	9.2	250	1	1	1	461.228	920.441	2	920.439	0.002	0	53.24	0.00032	R	IAVMDSNR	L	Oxidation (M)	0.00020000.0	Cmpd 12, AutoMSn(461.2276), 12.5 min
	1	gi|000005384	factor-like, partial [Cylindrotheca closterium]	2780	32721	126	88	23	21	70	9.2	266	1	1	1	480.257	958.499	2	958.502	-0.0032	0	49.04	0.00084	K	GVGQIICGR	V	Carbamidomethyl (C)	0.000000100.0	Cmpd 137, AutoMSn(480.2566), 17.5 min
	1	gi|000005384	factor-like, partial [Cylindrotheca closterium]	2780	32721	126	88	23	21	70	9.2	268	1	1	1	480.257	958.5	2	958.502	-0.0016	0	42.88	0.0035	K	GVGQIICGR	V	Carbamidomethyl (C)	0.000000100.0	Cmpd 142, AutoMSn(480.2574), 17.6 min
	1	gi|000005384	factor-like, partial [Cylindrotheca closterium]	2780	32721	126	88	23	21	70	9.2	287	1	1	1	504.76	1007.51	2	1007.51	-0.0022	1	64.95	1.8e-05	R	TDKAPWYK	G			Cmpd 57, AutoMSn(504.7600), 15.0 min
	1	gi|000005384	factor-like, partial [Cylindrotheca closterium]	2780	32721	126	88	23	21	70	9.2	288	1	1	1	504.76	1007.51	2	1007.51	-0.002	1	48.65	0.00075	R	TDKAPWYK	G			Cmpd 67, AutoMSn(504.7601), 15.3 min
	1	gi|000005384	factor-like, partial [Cylindrotheca closterium]	2780	32721	126	88	23	21	70	9.2	289	1	1	1	504.761	1007.51	2	1007.51	-0.0008	1	37.23	0.01	R	TDKAPWYK	G			Cmpd 60, AutoMSn(504.7607), 15.1 min
	1	gi|000005384	factor-like, partial [Cylindrotheca closterium]	2780	32721	126	88	23	21	70	9.2	290	1	1	1	504.761	1007.51	2	1007.51	0.0002	1	19.53	0.62	R	TDKAPWYK	G			Cmpd 55, AutoMSn(504.7612), 15.0 min
	1	gi|000005384	factor-like, partial [Cylindrotheca closterium]	2780	32721	126	88	23	21	70	9.2	291	1	1	1	504.762	1007.51	2	1007.51	0.0008	1	28.93	0.071	R	TDKAPWYK	G			Cmpd 69, AutoMSn(504.7615), 15.4 min
	1	gi|000005384	factor-like, partial [Cylindrotheca closterium]	2780	32721	126	88	23	21	70	9.2	303	1	1	1	549.773	1097.53	2	1097.53	-0.0018	0	52	0.00037	K	GYCPVIFSR	T	Carbamidomethyl (C)	0.001000000.0	Cmpd 224, AutoMSn(549.7728), 20.7 min
	1	gi|000005384	factor-like, partial [Cylindrotheca closterium]	2780	32721	126	88	23	21	70	9.2	304	1	1	1	549.774	1097.53	2	1097.53	0.0017	0	52.12	0.00036	K	GYCPVIFSR	T	Carbamidomethyl (C)	0.001000000.0	Cmpd 225, AutoMSn(549.7746), 20.8 min
	1	gi|000005384	factor-like, partial [Cylindrotheca closterium]	2780	32721	126	88	23	21	70	9.2	305	1	1	1	549.775	1097.53	2	1097.53	0.002	0	43.66	0.0025	K	GYCPVIFSR	T	Carbamidomethyl (C)	0.001000000.0	Cmpd 227, AutoMSn(549.7747), 20.8 min
	1	gi|000005384	factor-like, partial [Cylindrotheca closterium]	2780	32721	126	88	23	21	70	9.2	306	1	1	1	549.775	1097.54	2	1097.53	0.0025	0	40.44	0.0052	K	GYCPVIFSR	T	Carbamidomethyl (C)	0.001000000.0	Cmpd 226, AutoMSn(549.7749), 20.8 min
	1	gi|000005384	factor-like, partial [Cylindrotheca closterium]	2780	32721	126	88	23	21	70	9.2	332	3	1	1	585.291	1168.57	2	1168.61	-0.0395	1	3.56	23	K	KGYCPVIFSR	T			Cmpd 243, AutoMSn(585.2907), 21.2 min
	1	gi|000005384	factor-like, partial [Cylindrotheca closterium]	2780	32721	126	88	23	21	70	9.2	333	1	1	1	585.291	1168.57	2	1168.61	-0.0388	1	5.69	14	K	KGYCPVIFSR	T			Cmpd 245, AutoMSn(585.2910), 21.3 min
	1	gi|000005384	factor-like, partial [Cylindrotheca closterium]	2780	32721	126	88	23	21	70	9.2	335	1	1	1	587.844	1173.67	2	1173.68	-0.0031	0	45.03	0.002	R	IPISNIYNIK	G			Cmpd 260, AutoMSn(587.8436), 21.6 min
	1	gi|000005384	factor-like, partial [Cylindrotheca closterium]	2780	32721	126	88	23	21	70	9.2	336	1	1	1	587.845	1173.68	2	1173.68	-0.0003	0	77.11	1.2e-06	R	IPISNIYNIK	G			Cmpd 267, AutoMSn(587.8450), 21.8 min
	1	gi|000005384	factor-like, partial [Cylindrotheca closterium]	2780	32721	126	88	23	21	70	9.2	337	1	1	1	587.846	1173.68	2	1173.68	0.001	0	55.32	0.00019	R	IPISNIYNIK	G			Cmpd 264, AutoMSn(587.8456), 21.7 min
	1	gi|000005384	factor-like, partial [Cylindrotheca closterium]	2780	32721	126	88	23	21	70	9.2	338	1	1	1	595.835	1189.66	2	1189.66	-0.0084	0	27.7	0.11	K	MITQIGFRPK	R			Cmpd 180, AutoMSn(595.8351), 18.5 min
	1	gi|000005384	factor-like, partial [Cylindrotheca closterium]	2780	32721	126	88	23	21	70	9.2	339	1	1	1	595.837	1189.66	2	1189.66	-0.0056	0	45.69	0.0017	K	MITQIGFRPK	R			Cmpd 183, AutoMSn(595.8366), 18.6 min
	1	gi|000005384	factor-like, partial [Cylindrotheca closterium]	2780	32721	126	88	23	21	70	9.2	340	1	1	1	595.839	1189.66	2	1189.66	-0.0002	0	39.57	0.0072	K	MITQIGFRPK	R			Cmpd 182, AutoMSn(595.8393), 18.6 min
	1	gi|000005384	factor-like, partial [Cylindrotheca closterium]	2780	32721	126	88	23	21	70	9.2	341	1	1	1	397.562	1189.66	3	1189.66	0.0007	0	27	0.13	K	MITQIGFRPK	R			Cmpd 179, AutoMSn(397.5622), 18.5 min
	1	gi|000005384	factor-like, partial [Cylindrotheca closterium]	2780	32721	126	88	23	21	70	9.2	342	1	1	1	397.562	1189.66	3	1189.66	0.0009	0	43.65	0.0028	K	MITQIGFRPK	R			Cmpd 181, AutoMSn(397.5623), 18.5 min
	1	gi|000005384	factor-like, partial [Cylindrotheca closterium]	2780	32721	126	88	23	21	70	9.2	345	1	1	1	603.835	1205.66	2	1205.66	-0.0035	0	22.03	0.36	K	MITQIGFRPK	R	Oxidation (M)	0.2000000000.0	Cmpd 127, AutoMSn(603.8351), 17.3 min
	1	gi|000005384	factor-like, partial [Cylindrotheca closterium]	2780	32721	126	88	23	21	70	9.2	346	1	1	1	603.835	1205.66	2	1205.66	-0.0029	0	24.19	0.22	K	MITQIGFRPK	R	Oxidation (M)	0.2000000000.0	Cmpd 130, AutoMSn(603.8354), 17.3 min
	1	gi|000005384	factor-like, partial [Cylindrotheca closterium]	2780	32721	126	88	23	21	70	9.2	347	1	1	1	603.836	1205.66	2	1205.66	-0.0014	0	29.66	0.061	K	MITQIGFRPK	R	Oxidation (M)	0.2000000000.0	Cmpd 132, AutoMSn(603.8361), 17.4 min
	1	gi|000005384	factor-like, partial [Cylindrotheca closterium]	2780	32721	126	88	23	21	70	9.2	348	1	1	1	402.894	1205.66	3	1205.66	0.0015	0	28.51	0.08	K	MITQIGFRPK	R	Oxidation (M)	0.2000000000.0	Cmpd 129, AutoMSn(402.8941), 17.3 min
	1	gi|000005384	factor-like, partial [Cylindrotheca closterium]	2780	32721	126	88	23	21	70	9.2	349	1	1	1	402.894	1205.66	3	1205.66	0.0025	0	26.43	0.13	K	MITQIGFRPK	R	Oxidation (M)	0.2000000000.0	Cmpd 126, AutoMSn(402.8945), 17.2 min
	1	gi|000005384	factor-like, partial [Cylindrotheca closterium]	2780	32721	126	88	23	21	70	9.2	350	1	1	1	402.894	1205.66	3	1205.66	0.0026	0	21.28	0.42	K	MITQIGFRPK	R	Oxidation (M)	0.2000000000.0	Cmpd 125, AutoMSn(402.8945), 17.2 min
	1	gi|000005384	factor-like, partial [Cylindrotheca closterium]	2780	32721	126	88	23	21	70	9.2	357	2	1	1	405.197	1212.57	3	1212.57	-0.0009	0	2.09	35	K	MFQIEQHHK	Q	Oxidation (M)	0.200000000.0	Cmpd 29, AutoMSn(405.1973), 13.1 min
	1	gi|000005384	factor-like, partial [Cylindrotheca closterium]	2780	32721	126	88	23	21	70	9.2	360	3	1	1	405.2	1212.58	3	1212.57	0.0056	0	8.7	7.6	K	MFQIEQHHK	Q	Oxidation (M)	0.200000000.0	Cmpd 26, AutoMSn(405.1995), 13.0 min
	1	gi|000005384	factor-like, partial [Cylindrotheca closterium]	2780	32721	126	88	23	21	70	9.2	362	1	1	1	405.2	1212.58	3	1212.57	0.0066	0	21.79	0.37	K	MFQIEQHHK	Q	Oxidation (M)	0.200000000.0	Cmpd 28, AutoMSn(405.1998), 13.0 min
	1	gi|000005384	factor-like, partial [Cylindrotheca closterium]	2780	32721	126	88	23	21	70	9.2	373	1	1	1	616.846	1231.68	2	1231.68	-0.0029	0	68.03	9.4e-06	K	VLVGDVIFNEK	E			Cmpd 336, AutoMSn(616.8464), 23.3 min
	1	gi|000005384	factor-like, partial [Cylindrotheca closterium]	2780	32721	126	88	23	21	70	9.2	374	1	1	1	616.846	1231.68	2	1231.68	-0.0028	0	63.21	2.8e-05	K	VLVGDVIFNEK	E			Cmpd 339, AutoMSn(616.8465), 23.4 min
	1	gi|000005384	factor-like, partial [Cylindrotheca closterium]	2780	32721	126	88	23	21	70	9.2	375	1	1	1	616.847	1231.68	2	1231.68	-0.0014	0	68.35	8.7e-06	K	VLVGDVIFNEK	E			Cmpd 341, AutoMSn(616.8472), 23.4 min
	1	gi|000005384	factor-like, partial [Cylindrotheca closterium]	2780	32721	126	88	23	21	70	9.2	382	1	1	1	642.827	1283.64	2	1283.64	-0.0011	1	49.73	0.0006	R	YNEIKDEFVK	M			Cmpd 121, AutoMSn(642.8266), 17.1 min
	1	gi|000005384	factor-like, partial [Cylindrotheca closterium]	2780	32721	126	88	23	21	70	9.2	383	1	1	1	642.828	1283.64	2	1283.64	0.002	1	27.66	0.097	R	YNEIKDEFVK	M			Cmpd 119, AutoMSn(642.8282), 17.1 min
	1	gi|000005384	factor-like, partial [Cylindrotheca closterium]	2780	32721	126	88	23	21	70	9.2	384	1	1	1	642.828	1283.64	2	1283.64	0.0022	1	62.69	3.1e-05	R	YNEIKDEFVK	M			Cmpd 124, AutoMSn(642.8283), 17.2 min
	1	gi|000005384	factor-like, partial [Cylindrotheca closterium]	2780	32721	126	88	23	21	70	9.2	385	1	1	1	428.888	1283.64	3	1283.64	0.0027	1	44.86	0.0019	R	YNEIKDEFVK	M			Cmpd 118, AutoMSn(428.8881), 17.1 min
	1	gi|000005384	factor-like, partial [Cylindrotheca closterium]	2780	32721	126	88	23	21	70	9.2	386	1	1	1	428.889	1283.65	3	1283.64	0.0056	1	37.32	0.011	R	YNEIKDEFVK	M			Cmpd 123, AutoMSn(428.8891), 17.2 min
	1	gi|000005384	factor-like, partial [Cylindrotheca closterium]	2780	32721	126	88	23	21	70	9.2	387	1	1	1	428.889	1283.65	3	1283.64	0.0058	1	60.95	4.6e-05	R	YNEIKDEFVK	M			Cmpd 120, AutoMSn(428.8891), 17.1 min
	1	gi|000005384	factor-like, partial [Cylindrotheca closterium]	2780	32721	126	88	23	21	70	9.2	444	1	1	1	800.902	1599.79	2	1599.79	-0.0028	0	31.47	0.038	K	QLAEAGPGENVGMSIK	G			Cmpd 199, AutoMSn(800.9022), 19.5 min
	1	gi|000005384	factor-like, partial [Cylindrotheca closterium]	2780	32721	126	88	23	21	70	9.2	445	1	1	1	800.903	1599.79	2	1599.79	-0.0004	0	79.07	6.6e-07	K	QLAEAGPGENVGMSIK	G			Cmpd 200, AutoMSn(800.9034), 19.5 min
	1	gi|000005384	factor-like, partial [Cylindrotheca closterium]	2780	32721	126	88	23	21	70	9.2	446	1	1	1	800.904	1599.79	2	1599.79	0.0018	0	86.17	1.3e-07	K	QLAEAGPGENVGMSIK	G			Cmpd 208, AutoMSn(800.9045), 19.7 min
	1	gi|000005384	factor-like, partial [Cylindrotheca closterium]	2780	32721	126	88	23	21	70	9.2	447	1	1	1	800.904	1599.79	2	1599.79	0.0018	0	113	2.7e-10	K	QLAEAGPGENVGMSIK	G			Cmpd 204, AutoMSn(800.9045), 19.6 min
	1	gi|000005384	factor-like, partial [Cylindrotheca closterium]	2780	32721	126	88	23	21	70	9.2	448	1	1	1	534.272	1599.79	3	1599.79	0.002	0	34.39	0.019	K	QLAEAGPGENVGMSIK	G			Cmpd 209, AutoMSn(534.2722), 19.7 min
	1	gi|000005384	factor-like, partial [Cylindrotheca closterium]	2780	32721	126	88	23	21	70	9.2	449	1	1	1	534.273	1599.8	3	1599.79	0.0029	0	29	0.067	K	QLAEAGPGENVGMSIK	G			Cmpd 202, AutoMSn(534.2725), 19.5 min
	1	gi|000005384	factor-like, partial [Cylindrotheca closterium]	2780	32721	126	88	23	21	70	9.2	450	1	1	1	534.273	1599.8	3	1599.79	0.0036	0	53.72	0.00023	K	QLAEAGPGENVGMSIK	G			Cmpd 203, AutoMSn(534.2727), 19.6 min
	1	gi|000005384	factor-like, partial [Cylindrotheca closterium]	2780	32721	126	88	23	21	70	9.2	451	1	1	1	800.905	1599.8	2	1599.79	0.0038	0	93.2	2.5e-08	K	QLAEAGPGENVGMSIK	G			Cmpd 206, AutoMSn(800.9055), 19.7 min
	1	gi|000005384	factor-like, partial [Cylindrotheca closterium]	2780	32721	126	88	23	21	70	9.2	453	1	1	1	534.274	1599.8	3	1599.79	0.0072	0	45.98	0.0013	K	QLAEAGPGENVGMSIK	G			Cmpd 207, AutoMSn(534.2739), 19.7 min
	1	gi|000005384	factor-like, partial [Cylindrotheca closterium]	2780	32721	126	88	23	21	70	9.2	454	1	1	1	800.908	1599.8	2	1599.79	0.0088	0	18.63	0.73	K	QLAEAGPGENVGMSIK	G			Cmpd 198, AutoMSn(800.9080), 19.4 min
	1	gi|000005384	factor-like, partial [Cylindrotheca closterium]	2780	32721	126	88	23	21	70	9.2	455	1	1	1	534.274	1599.8	3	1599.79	0.0091	0	19.9	0.54	K	QLAEAGPGENVGMSIK	G			Cmpd 201, AutoMSn(534.2745), 19.5 min
	1	gi|000005384	factor-like, partial [Cylindrotheca closterium]	2780	32721	126	88	23	21	70	9.2	462	1	1	1	808.9	1615.79	2	1615.79	-0.0016	0	90.45	4.8e-08	K	QLAEAGPGENVGMSIK	G	Oxidation (M)	0.0000000000002000.0	Cmpd 141, AutoMSn(808.9003), 17.6 min
	1	gi|000005384	factor-like, partial [Cylindrotheca closterium]	2780	32721	126	88	23	21	70	9.2	463	1	1	1	808.901	1615.79	2	1615.79	-0.0009	0	111.87	3.4e-10	K	QLAEAGPGENVGMSIK	G	Oxidation (M)	0.0000000000002000.0	Cmpd 144, AutoMSn(808.9006), 17.6 min
	1	gi|000005384	factor-like, partial [Cylindrotheca closterium]	2780	32721	126	88	23	21	70	9.2	464	1	1	1	808.903	1615.79	2	1615.79	0.0032	0	56.27	0.00013	K	QLAEAGPGENVGMSIK	G	Oxidation (M)	0.0000000000002000.0	Cmpd 139, AutoMSn(808.9027), 17.5 min
	1	gi|000005384	factor-like, partial [Cylindrotheca closterium]	2780	32721	126	88	23	21	70	9.2	465	1	1	1	539.606	1615.79	3	1615.79	0.0073	0	52.41	0.0003	K	QLAEAGPGENVGMSIK	G	Oxidation (M)	0.0000000000002000.0	Cmpd 148, AutoMSn(539.6056), 17.7 min
	1	gi|000005384	factor-like, partial [Cylindrotheca closterium]	2780	32721	126	88	23	21	70	9.2	497	1	1	1	833.43	1664.85	2	1664.85	-0.0054	0	60.84	4.6e-05	K	DTVIEGYTILDALDK	L			Cmpd 513, AutoMSn(833.4300), 28.4 min
	1	gi|000005384	factor-like, partial [Cylindrotheca closterium]	2780	32721	126	88	23	21	70	9.2	498	1	1	1	833.43	1664.85	2	1664.85	-0.0049	0	51.27	0.00041	K	DTVIEGYTILDALDK	L			Cmpd 512, AutoMSn(833.4303), 28.4 min
	1	gi|000005384	factor-like, partial [Cylindrotheca closterium]	2780	32721	126	88	23	21	70	9.2	499	1	1	1	833.431	1664.85	2	1664.85	-0.0042	0	77.01	1.1e-06	K	DTVIEGYTILDALDK	L			Cmpd 518, AutoMSn(833.4306), 28.6 min
	1	gi|000005384	factor-like, partial [Cylindrotheca closterium]	2780	32721	126	88	23	21	70	9.2	500	1	1	1	833.432	1664.85	2	1664.85	-0.0007	0	65.73	1.5e-05	K	DTVIEGYTILDALDK	L			Cmpd 519, AutoMSn(833.4324), 28.6 min
	1	gi|000005384	factor-like, partial [Cylindrotheca closterium]	2780	32721	126	88	23	21	70	9.2	501	1	1	1	833.432	1664.85	2	1664.85	-0.0006	0	81.27	4.2e-07	K	DTVIEGYTILDALDK	L			Cmpd 516, AutoMSn(833.4324), 28.5 min
	1	gi|000005384	factor-like, partial [Cylindrotheca closterium]	2780	32721	126	88	23	21	70	9.2	502	1	1	1	833.432	1664.85	2	1664.85	-0.0006	0	73.51	2.5e-06	K	DTVIEGYTILDALDK	L			Cmpd 517, AutoMSn(833.4324), 28.5 min
	1	gi|000005384	factor-like, partial [Cylindrotheca closterium]	2780	32721	126	88	23	21	70	9.2	503	1	1	1	833.433	1664.85	2	1664.85	0.001	0	69.04	6.9e-06	K	DTVIEGYTILDALDK	L			Cmpd 514, AutoMSn(833.4332), 28.4 min
	1	gi|000005384	factor-like, partial [Cylindrotheca closterium]	2780	32721	126	88	23	21	70	9.2	504	1	1	1	833.433	1664.85	2	1664.85	0.0016	0	56.38	0.00013	K	DTVIEGYTILDALDK	L			Cmpd 521, AutoMSn(833.4335), 28.7 min
	1	gi|000005384	factor-like, partial [Cylindrotheca closterium]	2780	32721	126	88	23	21	70	9.2	505	1	1	1	833.434	1664.85	2	1664.85	0.0023	0	82.82	2.9e-07	K	DTVIEGYTILDALDK	L			Cmpd 520, AutoMSn(833.4338), 28.6 min
	1	gi|000005384	factor-like, partial [Cylindrotheca closterium]	2780	32721	126	88	23	21	70	9.2	506	1	1	1	833.435	1664.85	2	1664.85	0.0037	0	43.99	0.0022	K	DTVIEGYTILDALDK	L			Cmpd 511, AutoMSn(833.4346), 28.3 min
	1	gi|000005384	factor-like, partial [Cylindrotheca closterium]	2780	32721	126	88	23	21	70	9.2	521	1	1	1	886.489	1770.96	2	1770.97	-0.0028	0	50.86	0.00044	K	SFTALVFVQEHPGVLK	K			Cmpd 383, AutoMSn(886.4893), 24.4 min
	1	gi|000005384	factor-like, partial [Cylindrotheca closterium]	2780	32721	126	88	23	21	70	9.2	522	1	1	1	886.49	1770.96	2	1770.97	-0.0024	0	48.23	0.0008	K	SFTALVFVQEHPGVLK	K			Cmpd 393, AutoMSn(886.4895), 24.6 min
	1	gi|000005384	factor-like, partial [Cylindrotheca closterium]	2780	32721	126	88	23	21	70	9.2	523	1	1	1	886.49	1770.97	2	1770.97	-0.0018	0	56.29	0.00012	K	SFTALVFVQEHPGVLK	K			Cmpd 388, AutoMSn(886.4898), 24.5 min
	1	gi|000005384	factor-like, partial [Cylindrotheca closterium]	2780	32721	126	88	23	21	70	9.2	524	1	1	1	591.329	1770.97	3	1770.97	-0.0017	0	90.41	4.8e-08	K	SFTALVFVQEHPGVLK	K			Cmpd 386, AutoMSn(591.3290), 24.5 min
	1	gi|000005384	factor-like, partial [Cylindrotheca closterium]	2780	32721	126	88	23	21	70	9.2	525	1	1	1	886.49	1770.97	2	1770.97	-0.0015	0	36.88	0.011	K	SFTALVFVQEHPGVLK	K			Cmpd 392, AutoMSn(886.4900), 24.6 min
	1	gi|000005384	factor-like, partial [Cylindrotheca closterium]	2780	32721	126	88	23	21	70	9.2	526	1	1	1	591.329	1770.97	3	1770.97	-0.0004	0	78.87	6.9e-07	K	SFTALVFVQEHPGVLK	K			Cmpd 380, AutoMSn(591.3294), 24.3 min
	1	gi|000005384	factor-like, partial [Cylindrotheca closterium]	2780	32721	126	88	23	21	70	9.2	527	1	1	1	591.33	1770.97	3	1770.97	0.0019	0	64.82	1.8e-05	K	SFTALVFVQEHPGVLK	K			Cmpd 389, AutoMSn(591.3302), 24.5 min
	1	gi|000005384	factor-like, partial [Cylindrotheca closterium]	2780	32721	126	88	23	21	70	9.2	528	1	1	1	591.331	1770.97	3	1770.97	0.0037	0	64.94	1.7e-05	K	SFTALVFVQEHPGVLK	K			Cmpd 391, AutoMSn(591.3308), 24.6 min
	1	gi|000005384	factor-like, partial [Cylindrotheca closterium]	2780	32721	126	88	23	21	70	9.2	533	1	1	1	909.478	1816.94	2	1816.95	-0.0053	0	9.83	5.5	R	VPVIPYSGFNGDNLVAR	T			Cmpd 402, AutoMSn(909.4782), 24.8 min
	1	gi|000005384	factor-like, partial [Cylindrotheca closterium]	2780	32721	126	88	23	21	70	9.2	534	1	1	1	606.655	1816.94	3	1816.95	-0.0046	0	15.28	1.6	R	VPVIPYSGFNGDNLVAR	T			Cmpd 410, AutoMSn(606.6548), 25.0 min
	1	gi|000005384	factor-like, partial [Cylindrotheca closterium]	2780	32721	126	88	23	21	70	9.2	535	5	1	1	606.656	1816.95	3	1816.95	-0.0014	0	3.64	23	R	VPVIPYSGFNGDNLVAR	T			Cmpd 400, AutoMSn(606.6559), 24.8 min
	1	gi|000005384	factor-like, partial [Cylindrotheca closterium]	2780	32721	126	88	23	21	70	9.2	536	2	1	1	909.481	1816.95	2	1816.95	0.0012	0	4.32	19	R	VPVIPYSGFNGDNLVAR	T			Cmpd 407, AutoMSn(909.4815), 24.9 min
	1	gi|000005384	factor-like, partial [Cylindrotheca closterium]	2780	32721	126	88	23	21	70	9.2	537	1	1	1	909.481	1816.95	2	1816.95	0.0013	0	16.34	1.2	R	VPVIPYSGFNGDNLVAR	T			Cmpd 399, AutoMSn(909.4815), 24.8 min
	1	gi|000005384	factor-like, partial [Cylindrotheca closterium]	2780	32721	126	88	23	21	70	9.2	538	1	1	1	606.8	1817.38	3	1816.95	0.4298	0	44.78	0.0033	R	VPVIPYSGFNGDNLVAR	T			Cmpd 426, AutoMSn(606.7996), 25.5 min
	1	gi|000005384	factor-like, partial [Cylindrotheca closterium]	2780	32721	126	88	23	21	70	9.2	550	1	1	1	634.028	1899.06	3	1899.06	-0.0002	1	34	0.023	K	SFTALVFVQEHPGVLKK	G			Cmpd 292, AutoMSn(634.0278), 22.3 min
	1	gi|000005384	factor-like, partial [Cylindrotheca closterium]	2780	32721	126	88	23	21	70	9.2	551	1	1	1	634.03	1899.07	3	1899.06	0.0073	1	37.06	0.011	K	SFTALVFVQEHPGVLKK	G			Cmpd 294, AutoMSn(634.0303), 22.4 min
	1	gi|000005384	factor-like, partial [Cylindrotheca closterium]	2780	32721	126	88	23	21	70	9.2	552	1	1	1	634.031	1899.07	3	1899.06	0.0085	1	24.72	0.2	K	SFTALVFVQEHPGVLKK	G			Cmpd 296, AutoMSn(634.0307), 22.4 min
	1	gi|000005384	factor-like, partial [Cylindrotheca closterium]	2780	32721	126	88	23	21	70	9.2	558	1	1	1	642.039	1923.09	3	1923.09	0.0004	1	38.32	0.0089	R	NPTAPLRIPISNIYNIK	G			Cmpd 351, AutoMSn(642.0388), 23.6 min
	1	gi|000005384	factor-like, partial [Cylindrotheca closterium]	2780	32721	126	88	23	21	70	9.2	559	1	1	1	642.039	1923.1	3	1923.09	0.0023	1	33.08	0.03	R	NPTAPLRIPISNIYNIK	G			Cmpd 354, AutoMSn(642.0394), 23.7 min
	1	gi|000005384	factor-like, partial [Cylindrotheca closterium]	2780	32721	126	88	23	21	70	9.2	568	2	1	1	658.677	1973.01	3	1973.05	-0.0387	1	8.88	6.7	K	RVPVIPYSGFNGDNLVAR	T			Cmpd 480, AutoMSn(658.6772), 27.1 min
	1	gi|000005384	factor-like, partial [Cylindrotheca closterium]	2780	32721	126	88	23	21	70	9.2	575	1	1	1	658.69	1973.05	3	1973.05	0.0003	1	54.94	0.00017	K	RVPVIPYSGFNGDNLVAR	T			Cmpd 306, AutoMSn(658.6901), 22.6 min
	1	gi|000005384	factor-like, partial [Cylindrotheca closterium]	2780	32721	126	88	23	21	70	9.2	576	1	1	1	658.69	1973.05	3	1973.05	0.0009	1	61.51	3.8e-05	K	RVPVIPYSGFNGDNLVAR	T			Cmpd 335, AutoMSn(658.6903), 23.3 min
	1	gi|000005384	factor-like, partial [Cylindrotheca closterium]	2780	32721	126	88	23	21	70	9.2	577	1	1	1	658.691	1973.05	3	1973.05	0.0018	1	69.11	6.6e-06	K	RVPVIPYSGFNGDNLVAR	T			Cmpd 332, AutoMSn(658.6906), 23.2 min
	1	gi|000005384	factor-like, partial [Cylindrotheca closterium]	2780	32721	126	88	23	21	70	9.2	578	1	1	1	658.691	1973.05	3	1973.05	0.004	1	67.29	1e-05	K	RVPVIPYSGFNGDNLVAR	T			Cmpd 312, AutoMSn(658.6914), 22.8 min
	1	gi|000005384	factor-like, partial [Cylindrotheca closterium]	2780	32721	126	88	23	21	70	9.2	579	1	1	1	658.691	1973.05	3	1973.05	0.004	1	73.13	2.6e-06	K	RVPVIPYSGFNGDNLVAR	T			Cmpd 309, AutoMSn(658.6914), 22.7 min
	1	gi|000005384	factor-like, partial [Cylindrotheca closterium]	2780	32721	126	88	23	21	70	9.2	586	2	1	1	668.04	2001.1	3	2001.11	-0.0169	1	4.83	19	K	VLVGDVIFNEKEGALTAVK	S			Cmpd 348, AutoMSn(668.0398), 23.6 min
	1	gi|000005384	factor-like, partial [Cylindrotheca closterium]	2780	32721	126	88	23	21	70	9.2	587	1	1	1	1001.56	2001.11	2	2001.11	-0.0066	1	0.82	49	K	VLVGDVIFNEKEGALTAVK	S			Cmpd 355, AutoMSn(1001.5613), 23.7 min
	1	gi|000005384	factor-like, partial [Cylindrotheca closterium]	2780	32721	126	88	23	21	70	9.2	588	1	1	1	1001.56	2001.11	2	2001.11	-0.0057	1	2.4	34	K	VLVGDVIFNEKEGALTAVK	S			Cmpd 356, AutoMSn(1001.5618), 23.8 min
	1	gi|000005384	factor-like, partial [Cylindrotheca closterium]	2780	32721	126	88	23	21	70	9.2	589	1	1	1	1001.56	2001.11	2	2001.11	-0.0036	1	0.57	53	K	VLVGDVIFNEKEGALTAVK	S			Cmpd 352, AutoMSn(1001.5628), 23.7 min
	1	gi|000005384	factor-like, partial [Cylindrotheca closterium]	2780	32721	126	88	23	21	70	9.2	590	1	1	1	668.046	2001.11	3	2001.11	0.0002	1	23.72	0.26	K	VLVGDVIFNEKEGALTAVK	S			Cmpd 350, AutoMSn(668.0455), 23.6 min
	1	gi|000005384	factor-like, partial [Cylindrotheca closterium]	2780	32721	126	88	23	21	70	9.2	591	1	1	1	668.046	2001.12	3	2001.11	0.0018	1	45.41	0.0017	K	VLVGDVIFNEKEGALTAVK	S			Cmpd 353, AutoMSn(668.0461), 23.7 min
	1	gi|000005384	factor-like, partial [Cylindrotheca closterium]	2780	32721	126	88	23	21	70	9.2	624	1	1	1	714.057	2139.15	3	2139.14	0.0041	0	90.23	5.4e-08	R	VEQGTVRPNDIVGFVPSGIR	N			Cmpd 308, AutoMSn(714.0565), 22.7 min
	1	gi|000005384	factor-like, partial [Cylindrotheca closterium]	2780	32721	126	88	23	21	70	9.2	634	1	1	1	736.059	2205.16	3	2205.15	0.0027	1	55.91	0.00012	K	ANLNKDTVIEGYTILDALDK	L			Cmpd 436, AutoMSn(736.0591), 25.7 min
	1	gi|000005384	factor-like, partial [Cylindrotheca closterium]	2780	32721	126	88	23	21	70	9.2	636	1	1	1	736.06	2205.16	3	2205.15	0.0045	1	59.79	4.9e-05	K	ANLNKDTVIEGYTILDALDK	L			Cmpd 439, AutoMSn(736.0597), 25.8 min
	1	gi|000005384	factor-like, partial [Cylindrotheca closterium]	2780	32721	126	88	23	21	70	9.2	638	1	1	1	736.062	2205.16	3	2205.15	0.0104	1	38.3	0.007	K	ANLNKDTVIEGYTILDALDK	L			Cmpd 434, AutoMSn(736.0617), 25.7 min	emPAI	18.97
	2	gi|000012083	protein [Pythium insidiosum PIS]	22	34194	2	0	1	0	4	5.24	410	1	1	1	460.574	1378.7	3	1378.67	0.0283	0	16.47	1.3	K	VDEEEIPPPQAR	N			Cmpd 128, AutoMSn(460.5743), 17.3 min
	2	gi|000012083	protein [Pythium insidiosum PIS]	22	34194	2	0	1	0	4	5.24	412	1	1	1	460.576	1378.71	3	1378.67	0.034	0	22.04	0.36	K	VDEEEIPPPQAR	N			Cmpd 131, AutoMSn(460.5762), 17.3 min	emPAI	0.1
	3	gi|000008286	dehydratase large subunit, putative [Phytophthora infestans T30-4]	18	139939	4	0	1	0	0.8	5.83	276	1	1	1	489.736	977.457	2	977.493	-0.036	0	17.76	0.95	R	AVAYGGDGLR	F			Cmpd 14, AutoMSn(489.7358), 12.6 min
	3	gi|000008286	dehydratase large subunit, putative [Phytophthora infestans T30-4]	18	139939	4	0	1	0	0.8	5.83	278	1	1	1	489.737	977.459	2	977.493	-0.0344	0	13.42	2.6	R	AVAYGGDGLR	F			Cmpd 17, AutoMSn(489.7366), 12.7 min
	3	gi|000008286	dehydratase large subunit, putative [Phytophthora infestans T30-4]	18	139939	4	0	1	0	0.8	5.83	279	1	1	1	489.737	977.459	2	977.493	-0.034	0	12.85	2.9	R	AVAYGGDGLR	F			Cmpd 15, AutoMSn(489.7368), 12.6 min
	3	gi|000008286	dehydratase large subunit, putative [Phytophthora infestans T30-4]	18	139939	4	0	1	0	0.8	5.83	281	1	1	1	489.738	977.461	2	977.493	-0.0321	0	13.59	2.5	R	AVAYGGDGLR	F			Cmpd 16, AutoMSn(489.7377), 12.6 min	emPAI	0.02
Protein ID #04	Peak list format	Mascot generic
	Search type	MIS
	Mascot version	2.3.02
	Database	Pythium
	Fasta file	141115.pis_proteins_long_id.fna
	Total sequences	14962
	Total residues	7472161
	Sequences after taxonomy filter	14962
	Number of queries	593
	Variable modifications	--------------------------------------------------------
	Identifier	Name	Delta	Neutral loss(es)
	1	Carbamidomethyl (C)	57.0215
	2	Oxidation (M)	15.9949	0	63.9983
	Search Parameters	--------------------------------------------------------
	Taxonomy filter	All entries
	Enzyme	Trypsin
	Maximum Missed Cleavages	1
	Fixed modifications
	Variable modifications	Carbamidomethyl (C),Oxidation (M)
	Peptide Mass Tolerance	0.8
	Peptide Mass Tolerance Units	Da
	Fragment Mass Tolerance	0.8
	Fragment Mass Tolerance Units	Da
	Mass values	Monoisotopic
	Instrument type	ESI-QUAD-TOF
	Format parameters	--------------------------------------------------------
	Significance threshold	0.05
	Max. number of hits	0
	Use MudPIT protein scoring	1
	Ions score cut-off	0
	Include same-set proteins
	Include sub-set proteins	0
	Include unassigned	0
	Require bold red	0
	Use homology threshold	0
	Group protein families	0
	Protein hits	--------------------------------------------------------
	prot_hit_num	prot_acc	prot_desc	prot_score	prot_mass	prot_matches	prot_matches_sig	prot_sequences	prot_sequences_sig	prot_cover	prot_pi	pep_query	pep_rank	pep_isbold	pep_isunique	pep_exp_mz	pep_exp_mr	pep_exp_z	pep_calc_mr	pep_delta	pep_miss	pep_score	pep_expect	pep_res_before	pep_seq	pep_res_after	pep_var_mod	pep_var_mod_pos	pep_scan_title
	1	gi|000002075	protein [Pythium insidiosum PIS]	860	44631	44	32	10	9	28.8	8.33	312	1	1	1	558.294	1114.57	2	1114.58	-0.0039	0	76.81	1.2e-06	K	VAVTETGWPR	G			Cmpd 151, AutoMSn(558.2939), 18.9 min
	1	gi|000002075	protein [Pythium insidiosum PIS]	860	44631	44	32	10	9	28.8	8.33	313	1	1	1	558.294	1114.57	2	1114.58	-0.0028	0	57.76	9.6e-05	K	VAVTETGWPR	G			Cmpd 149, AutoMSn(558.2944), 18.8 min
	1	gi|000002075	protein [Pythium insidiosum PIS]	860	44631	44	32	10	9	28.8	8.33	314	1	1	1	558.295	1114.58	2	1114.58	-0.0008	0	57.33	0.00011	K	VAVTETGWPR	G			Cmpd 150, AutoMSn(558.2954), 18.9 min
	1	gi|000002075	protein [Pythium insidiosum PIS]	860	44631	44	32	10	9	28.8	8.33	315	1	1	1	559.814	1117.61	2	1117.61	-0.0001	0	16.79	1.3	K	FAGINVIDAAK	D			Cmpd 222, AutoMSn(559.8138), 22.0 min
	1	gi|000002075	protein [Pythium insidiosum PIS]	860	44631	44	32	10	9	28.8	8.33	316	1	1	1	559.814	1117.61	2	1117.61	0.0004	0	63.13	3e-05	K	FAGINVIDAAK	D			Cmpd 228, AutoMSn(559.8141), 22.1 min
	1	gi|000002075	protein [Pythium insidiosum PIS]	860	44631	44	32	10	9	28.8	8.33	317	1	1	1	559.815	1117.62	2	1117.61	0.0021	0	44.12	0.0024	K	FAGINVIDAAK	D			Cmpd 230, AutoMSn(559.8149), 22.2 min
	1	gi|000002075	protein [Pythium insidiosum PIS]	860	44631	44	32	10	9	28.8	8.33	318	1	1	1	559.815	1117.62	2	1117.61	0.0029	0	46.32	0.0014	K	FAGINVIDAAK	D			Cmpd 224, AutoMSn(559.8153), 22.0 min
	1	gi|000002075	protein [Pythium insidiosum PIS]	860	44631	44	32	10	9	28.8	8.33	328	1	1	1	580.788	1159.56	2	1159.56	0.0003	0	62.89	3.3e-05	R	GGPQAFGNTPSK	E			Cmpd 30, AutoMSn(580.7885), 14.8 min
	1	gi|000002075	protein [Pythium insidiosum PIS]	860	44631	44	32	10	9	28.8	8.33	329	1	1	1	580.789	1159.56	2	1159.56	0.0007	0	29.77	0.068	R	GGPQAFGNTPSK	E			Cmpd 24, AutoMSn(580.7887), 14.6 min
	1	gi|000002075	protein [Pythium insidiosum PIS]	860	44631	44	32	10	9	28.8	8.33	330	1	1	1	580.789	1159.56	2	1159.56	0.0015	0	74.94	2.1e-06	R	GGPQAFGNTPSK	E			Cmpd 28, AutoMSn(580.7891), 14.8 min
	1	gi|000002075	protein [Pythium insidiosum PIS]	860	44631	44	32	10	9	28.8	8.33	340	1	1	1	587.253	1172.49	2	1172.5	-0.0066	0	18.1	0.97	K	DTYGGQEFEK	Y			Cmpd 59, AutoMSn(587.2533), 16.0 min
	1	gi|000002075	protein [Pythium insidiosum PIS]	860	44631	44	32	10	9	28.8	8.33	341	1	1	1	587.256	1172.5	2	1172.5	-0.001	0	30.94	0.049	K	DTYGGQEFEK	Y			Cmpd 61, AutoMSn(587.2561), 16.0 min
	1	gi|000002075	protein [Pythium insidiosum PIS]	860	44631	44	32	10	9	28.8	8.33	342	1	1	1	587.256	1172.5	2	1172.5	-0.0004	0	42.09	0.0038	K	DTYGGQEFEK	Y			Cmpd 66, AutoMSn(587.2563), 16.2 min
	1	gi|000002075	protein [Pythium insidiosum PIS]	860	44631	44	32	10	9	28.8	8.33	343	1	1	1	587.256	1172.5	2	1172.5	-0.0003	0	41.59	0.0042	K	DTYGGQEFEK	Y			Cmpd 64, AutoMSn(587.2564), 16.1 min
	1	gi|000002075	protein [Pythium insidiosum PIS]	860	44631	44	32	10	9	28.8	8.33	344	1	1	1	587.258	1172.5	2	1172.5	0.0026	0	25.15	0.19	K	DTYGGQEFEK	Y			Cmpd 62, AutoMSn(587.2579), 16.1 min
	1	gi|000002075	protein [Pythium insidiosum PIS]	860	44631	44	32	10	9	28.8	8.33	390	1	1	1	680.829	1359.64	2	1359.65	-0.0011	0	65.21	1.7e-05	K	IADEIAAVCDGAR	R	Carbamidomethyl (C)	0.0000000010000.0	Cmpd 162, AutoMSn(680.8294), 19.2 min
	1	gi|000002075	protein [Pythium insidiosum PIS]	860	44631	44	32	10	9	28.8	8.33	391	1	1	1	680.83	1359.64	2	1359.65	-0.0002	0	53.31	0.00027	K	IADEIAAVCDGAR	R	Carbamidomethyl (C)	0.0000000010000.0	Cmpd 160, AutoMSn(680.8298), 19.2 min
	1	gi|000002075	protein [Pythium insidiosum PIS]	860	44631	44	32	10	9	28.8	8.33	392	1	1	1	680.831	1359.65	2	1359.65	0.0028	0	55.36	0.00017	K	IADEIAAVCDGAR	R	Carbamidomethyl (C)	0.0000000010000.0	Cmpd 157, AutoMSn(680.8313), 19.1 min
	1	gi|000002075	protein [Pythium insidiosum PIS]	860	44631	44	32	10	9	28.8	8.33	393	1	1	1	680.832	1359.65	2	1359.65	0.0038	0	67.21	1.1e-05	K	IADEIAAVCDGAR	R	Carbamidomethyl (C)	0.0000000010000.0	Cmpd 164, AutoMSn(680.8318), 19.3 min
	1	gi|000002075	protein [Pythium insidiosum PIS]	860	44631	44	32	10	9	28.8	8.33	413	1	1	1	692.857	1383.7	2	1383.7	-0.003	0	42.42	0.003	R	INEWLDAPGIEK	I			Cmpd 240, AutoMSn(692.8575), 22.4 min
	1	gi|000002075	protein [Pythium insidiosum PIS]	860	44631	44	32	10	9	28.8	8.33	414	1	1	1	692.859	1383.7	2	1383.7	-0.0005	0	48.04	0.00083	R	INEWLDAPGIEK	I			Cmpd 252, AutoMSn(692.8587), 22.7 min
	1	gi|000002075	protein [Pythium insidiosum PIS]	860	44631	44	32	10	9	28.8	8.33	415	2	1	1	692.859	1383.7	2	1383.7	-0.0002	0	5.87	14	R	INEWLDAPGIEK	I			Cmpd 238, AutoMSn(692.8589), 22.3 min
	1	gi|000002075	protein [Pythium insidiosum PIS]	860	44631	44	32	10	9	28.8	8.33	416	1	1	1	692.859	1383.7	2	1383.7	0.0005	0	39.82	0.0055	R	INEWLDAPGIEK	I			Cmpd 243, AutoMSn(692.8592), 22.5 min
	1	gi|000002075	protein [Pythium insidiosum PIS]	860	44631	44	32	10	9	28.8	8.33	417	1	1	1	692.86	1383.71	2	1383.7	0.0021	0	61.14	4.1e-05	R	INEWLDAPGIEK	I			Cmpd 250, AutoMSn(692.8600), 22.6 min
	1	gi|000002075	protein [Pythium insidiosum PIS]	860	44631	44	32	10	9	28.8	8.33	418	1	1	1	692.86	1383.71	2	1383.7	0.0022	0	59.89	5.4e-05	R	INEWLDAPGIEK	I			Cmpd 254, AutoMSn(692.8601), 22.7 min
	1	gi|000002075	protein [Pythium insidiosum PIS]	860	44631	44	32	10	9	28.8	8.33	419	1	1	1	692.86	1383.71	2	1383.7	0.0023	0	59.95	5.4e-05	R	INEWLDAPGIEK	I			Cmpd 248, AutoMSn(692.8601), 22.6 min
	1	gi|000002075	protein [Pythium insidiosum PIS]	860	44631	44	32	10	9	28.8	8.33	420	1	1	1	692.86	1383.71	2	1383.7	0.0028	0	53.42	0.00024	R	INEWLDAPGIEK	I			Cmpd 246, AutoMSn(692.8604), 22.5 min
	1	gi|000002075	protein [Pythium insidiosum PIS]	860	44631	44	32	10	9	28.8	8.33	473	1	1	1	815.912	1629.81	2	1629.81	-0.0054	0	31.26	0.039	K	ECTSGLNIPVGTVQR	I	Carbamidomethyl (C)	0.010000000000000.0	Cmpd 193, AutoMSn(815.9118), 20.8 min
	1	gi|000002075	protein [Pythium insidiosum PIS]	860	44631	44	32	10	9	28.8	8.33	474	1	1	1	815.914	1629.81	2	1629.81	-0.0014	0	31.65	0.036	K	ECTSGLNIPVGTVQR	I	Carbamidomethyl (C)	0.010000000000000.0	Cmpd 191, AutoMSn(815.9138), 20.8 min
	1	gi|000002075	protein [Pythium insidiosum PIS]	860	44631	44	32	10	9	28.8	8.33	475	1	1	1	815.914	1629.81	2	1629.81	-0.0013	0	24.96	0.17	K	ECTSGLNIPVGTVQR	I	Carbamidomethyl (C)	0.010000000000000.0	Cmpd 192, AutoMSn(815.9138), 20.8 min
	1	gi|000002075	protein [Pythium insidiosum PIS]	860	44631	44	32	10	9	28.8	8.33	476	1	1	1	544.279	1629.81	3	1629.81	0.0003	0	22.01	0.33	K	ECTSGLNIPVGTVQR	I	Carbamidomethyl (C)	0.010000000000000.0	Cmpd 196, AutoMSn(544.2789), 20.9 min
	1	gi|000002075	protein [Pythium insidiosum PIS]	860	44631	44	32	10	9	28.8	8.33	477	1	1	1	544.279	1629.82	3	1629.81	0.0008	0	22.05	0.33	K	ECTSGLNIPVGTVQR	I	Carbamidomethyl (C)	0.010000000000000.0	Cmpd 198, AutoMSn(544.2790), 21.0 min
	1	gi|000002075	protein [Pythium insidiosum PIS]	860	44631	44	32	10	9	28.8	8.33	478	1	1	1	815.916	1629.82	2	1629.81	0.0038	0	37.13	0.01	K	ECTSGLNIPVGTVQR	I	Carbamidomethyl (C)	0.010000000000000.0	Cmpd 199, AutoMSn(815.9164), 21.0 min
	1	gi|000002075	protein [Pythium insidiosum PIS]	860	44631	44	32	10	9	28.8	8.33	479	1	1	1	544.283	1629.83	3	1629.81	0.0123	0	16.86	1.1	K	ECTSGLNIPVGTVQR	I	Carbamidomethyl (C)	0.010000000000000.0	Cmpd 194, AutoMSn(544.2829), 20.8 min
	1	gi|000002075	protein [Pythium insidiosum PIS]	860	44631	44	32	10	9	28.8	8.33	514	1	1	1	615.658	1843.95	3	1843.95	-0.0025	1	62.89	2.6e-05	R	RNPSNVAAIYVGNENVK	N			Cmpd 121, AutoMSn(615.6578), 18.0 min
	1	gi|000002075	protein [Pythium insidiosum PIS]	860	44631	44	32	10	9	28.8	8.33	515	1	1	1	615.659	1843.95	3	1843.95	0.0005	1	58.84	6.5e-05	R	RNPSNVAAIYVGNENVK	N			Cmpd 118, AutoMSn(615.6588), 18.0 min
	1	gi|000002075	protein [Pythium insidiosum PIS]	860	44631	44	32	10	9	28.8	8.33	516	1	1	1	615.661	1843.96	3	1843.95	0.006	1	53.11	0.00024	R	RNPSNVAAIYVGNENVK	N			Cmpd 124, AutoMSn(615.6606), 18.1 min
	1	gi|000002075	protein [Pythium insidiosum PIS]	860	44631	44	32	10	9	28.8	8.33	517	1	1	1	619.999	1856.97	3	1856.98	-0.003	1	20.78	0.44	K	VKECTSGLNIPVGTVQR	I	Carbamidomethyl (C)	0.00010000000000000.0	Cmpd 152, AutoMSn(619.9989), 18.9 min
	1	gi|000002075	protein [Pythium insidiosum PIS]	860	44631	44	32	10	9	28.8	8.33	518	1	1	1	620	1856.98	3	1856.98	-0.0008	1	19.81	0.55	K	VKECTSGLNIPVGTVQR	I	Carbamidomethyl (C)	0.00010000000000000.0	Cmpd 154, AutoMSn(619.9996), 19.0 min
	1	gi|000002075	protein [Pythium insidiosum PIS]	860	44631	44	32	10	9	28.8	8.33	519	1	1	1	620.002	1856.99	3	1856.98	0.0073	1	22.02	0.34	K	VKECTSGLNIPVGTVQR	I	Carbamidomethyl (C)	0.00010000000000000.0	Cmpd 153, AutoMSn(620.0023), 19.0 min
	1	gi|000002075	protein [Pythium insidiosum PIS]	860	44631	44	32	10	9	28.8	8.33	552	1	1	1	696.331	2085.97	3	2085.97	0.0044	1	52.12	0.00028	K	NKDFGDCSVDELLGYINK	V	Carbamidomethyl (C)	0.000000100000000000.0	Cmpd 351, AutoMSn(696.3313), 25.5 min
	1	gi|000002075	protein [Pythium insidiosum PIS]	860	44631	44	32	10	9	28.8	8.33	554	1	1	1	696.332	2085.98	3	2085.97	0.0075	1	55.69	0.00012	K	NKDFGDCSVDELLGYINK	V	Carbamidomethyl (C)	0.000000100000000000.0	Cmpd 343, AutoMSn(696.3323), 25.3 min
	1	gi|000002075	protein [Pythium insidiosum PIS]	860	44631	44	32	10	9	28.8	8.33	556	1	1	1	696.335	2085.98	3	2085.97	0.0166	1	44.28	0.0017	K	NKDFGDCSVDELLGYINK	V	Carbamidomethyl (C)	0.000000100000000000.0	Cmpd 340, AutoMSn(696.3354), 25.2 min
	1	gi|000002075	protein [Pythium insidiosum PIS]	860	44631	44	32	10	9	28.8	8.33	557	1	1	1	696.335	2085.98	3	2085.97	0.0168	1	48.24	0.00068	K	NKDFGDCSVDELLGYINK	V	Carbamidomethyl (C)	0.000000100000000000.0	Cmpd 349, AutoMSn(696.3354), 25.4 min	emPAI	1.04
	2	gi|000007888	protein [Pythium insidiosum PIS]	25	177145	2	0	2	0	0.9	7.42	470	5	1	1	806.827	1611.64	2	1611.63	0.0075	0	0.96	52	R	CGPDCIDLGTCSDTR	Q	Carbamidomethyl (C)	0.000000000010000.0	Cmpd 35, AutoMSn(806.8274), 15.0 min
	2	gi|000007888	protein [Pythium insidiosum PIS]	25	177145	2	0	2	0	0.9	7.42	486	1	1	1	1655.18	1654.17	1	1654.67	-0.5008	0	24.63	0.36	R	CGPDCIDLGTCSTTR	Q	2 Carbamidomethyl (C)	0.100010000000000.0	Cmpd 605, AutoMSn(1655.1814), 39.4 min	emPAI	0.02
	3	gi|000005410	protein [Pythium insidiosum PIS]	21	80602	1	0	1	0	1.6	5.21	462	1	1	1	783.875	1565.73	2	1565.59	0.1438	0	20.64	0.47	K	EMQHMVDEACER	S	Carbamidomethyl (C); 2 Oxidation (M)	0.020020000100.0	Cmpd 179, AutoMSn(783.8746), 20.1 min	emPAI	0.04
Protein ID #05	Peak list format	Mascot generic
	Search type	MIS
	Mascot version	2.3.02
	Database	Pythium
	Fasta file	141115.pis_proteins_long_id.fna
	Total sequences	14962
	Total residues	7472161
	Sequences after taxonomy filter	14962
	Number of queries	632
	Variable modifications	--------------------------------------------------------
	Identifier	Name	Delta	Neutral loss(es)
	1	Carbamidomethyl (C)	57.0215
	2	Oxidation (M)	15.9949	0	63.9983
	Search Parameters	--------------------------------------------------------
	Taxonomy filter	All entries
	Enzyme	Trypsin
	Maximum Missed Cleavages	1
	Fixed modifications
	Variable modifications	Carbamidomethyl (C),Oxidation (M)
	Peptide Mass Tolerance	0.8
	Peptide Mass Tolerance Units	Da
	Fragment Mass Tolerance	0.8
	Fragment Mass Tolerance Units	Da
	Mass values	Monoisotopic
	Instrument type	ESI-QUAD-TOF
	Format parameters	--------------------------------------------------------
	Significance threshold	0.05
	Max. number of hits	0
	Use MudPIT protein scoring	1
	Ions score cut-off	0
	Include same-set proteins
	Include sub-set proteins	0
	Include unassigned	0
	Require bold red	0
	Use homology threshold	0
	Group protein families	0
	Protein hits	--------------------------------------------------------
	prot_hit_num	prot_acc	prot_desc	prot_score	prot_mass	prot_matches	prot_matches_sig	prot_sequences	prot_sequences_sig	prot_cover	prot_pi	pep_query	pep_rank	pep_isbold	pep_isunique	pep_exp_mz	pep_exp_mr	pep_exp_z	pep_calc_mr	pep_delta	pep_miss	pep_score	pep_expect	pep_res_before	pep_seq	pep_res_after	pep_var_mod	pep_var_mod_pos	pep_scan_title
	1	gi|000011065	elongation factor alpha [Thalassiosira pseudonana CCMP1335]	430	50215	27	19	8	6	22	8.64	257	1	1	1	440.742	879.469	2	879.47	-0.0016	1	48.68	0.0008	K	VTAVEYKA	-			Cmpd 33, AutoMSn(440.7416), 15.2 min
	1	gi|000011065	elongation factor alpha [Thalassiosira pseudonana CCMP1335]	430	50215	27	19	8	6	22	8.64	258	1	1	1	440.742	879.47	2	879.47	-0.0006	1	54.64	0.0002	K	VTAVEYKA	-			Cmpd 32, AutoMSn(440.7421), 15.2 min
	1	gi|000011065	elongation factor alpha [Thalassiosira pseudonana CCMP1335]	430	50215	27	19	8	6	22	8.64	259	1	1	1	440.743	879.471	2	879.47	0.0006	1	49.69	0.00064	K	VTAVEYKA	-			Cmpd 31, AutoMSn(440.7427), 15.1 min
	1	gi|000011065	elongation factor alpha [Thalassiosira pseudonana CCMP1335]	430	50215	27	19	8	6	22	8.64	260	1	1	1	440.743	879.471	2	879.47	0.001	1	45.06	0.0018	K	VTAVEYKA	-			Cmpd 34, AutoMSn(440.7429), 15.2 min
	1	gi|000011065	elongation factor alpha [Thalassiosira pseudonana CCMP1335]	430	50215	27	19	8	6	22	8.64	261	1	1	1	440.743	879.472	2	879.47	0.0017	1	49.4	0.00068	K	VTAVEYKA	-			Cmpd 30, AutoMSn(440.7432), 15.1 min
	1	gi|000011065	elongation factor alpha [Thalassiosira pseudonana CCMP1335]	430	50215	27	19	8	6	22	8.64	262	1	1	1	440.744	879.473	2	879.47	0.0028	1	32.22	0.036	K	VTAVEYKA	-			Cmpd 29, AutoMSn(440.7438), 15.1 min
	1	gi|000011065	elongation factor alpha [Thalassiosira pseudonana CCMP1335]	430	50215	27	19	8	6	22	8.64	319	1	1	1	487.748	973.482	2	973.483	-0.0008	0	29.59	0.071	K	IGVDEGQTR	Q			Cmpd 3, AutoMSn(487.7483), 13.6 min
	1	gi|000011065	elongation factor alpha [Thalassiosira pseudonana CCMP1335]	430	50215	27	19	8	6	22	8.64	320	1	1	1	487.749	973.483	2	973.483	0.0003	0	54.15	0.00025	K	IGVDEGQTR	Q			Cmpd 8, AutoMSn(487.7489), 13.8 min
	1	gi|000011065	elongation factor alpha [Thalassiosira pseudonana CCMP1335]	430	50215	27	19	8	6	22	8.64	321	1	1	1	487.749	973.483	2	973.483	0.0004	0	48.49	0.00092	K	IGVDEGQTR	Q			Cmpd 7, AutoMSn(487.7489), 13.8 min
	1	gi|000011065	elongation factor alpha [Thalassiosira pseudonana CCMP1335]	430	50215	27	19	8	6	22	8.64	322	1	1	1	487.75	973.485	2	973.483	0.0019	0	54.15	0.00025	K	IGVDEGQTR	Q			Cmpd 5, AutoMSn(487.7497), 13.7 min
	1	gi|000011065	elongation factor alpha [Thalassiosira pseudonana CCMP1335]	430	50215	27	19	8	6	22	8.64	323	1	1	1	487.75	973.485	2	973.483	0.0025	0	54.15	0.00025	K	IGVDEGQTR	Q			Cmpd 6, AutoMSn(487.7500), 13.7 min
	1	gi|000011065	elongation factor alpha [Thalassiosira pseudonana CCMP1335]	430	50215	27	19	8	6	22	8.64	324	1	1	1	487.75	973.486	2	973.483	0.0027	0	22.7	0.35	K	IGVDEGQTR	Q			Cmpd 4, AutoMSn(487.7501), 13.7 min
	1	gi|000011065	elongation factor alpha [Thalassiosira pseudonana CCMP1335]	430	50215	27	19	8	6	22	8.64	325	1	1	1	487.75	973.486	2	973.483	0.003	0	41.43	0.0047	K	IGVDEGQTR	Q			Cmpd 9, AutoMSn(487.7502), 13.8 min
	1	gi|000011065	elongation factor alpha [Thalassiosira pseudonana CCMP1335]	430	50215	27	19	8	6	22	8.64	360	1	1	1	549.774	1097.53	2	1097.53	0.0004	0	20.4	0.53	K	GYCPVIFSR	T	Carbamidomethyl (C)	0.001000000.0	Cmpd 161, AutoMSn(549.7739), 20.9 min
	1	gi|000011065	elongation factor alpha [Thalassiosira pseudonana CCMP1335]	430	50215	27	19	8	6	22	8.64	361	1	1	1	549.774	1097.53	2	1097.53	0.0014	0	28.37	0.084	K	GYCPVIFSR	T	Carbamidomethyl (C)	0.001000000.0	Cmpd 162, AutoMSn(549.7744), 20.9 min
	1	gi|000011065	elongation factor alpha [Thalassiosira pseudonana CCMP1335]	430	50215	27	19	8	6	22	8.64	362	1	1	1	549.775	1097.54	2	1097.53	0.0023	0	14.06	2.3	K	GYCPVIFSR	T	Carbamidomethyl (C)	0.001000000.0	Cmpd 160, AutoMSn(549.7748), 20.8 min
	1	gi|000011065	elongation factor alpha [Thalassiosira pseudonana CCMP1335]	430	50215	27	19	8	6	22	8.64	391	1	1	1	616.844	1231.67	2	1231.68	-0.008	0	19.64	0.64	K	VLVGDVIFNEK	E			Cmpd 268, AutoMSn(616.8439), 23.5 min
	1	gi|000011065	elongation factor alpha [Thalassiosira pseudonana CCMP1335]	430	50215	27	19	8	6	22	8.64	392	1	1	1	616.849	1231.68	2	1231.68	0.0025	0	22.03	0.37	K	VLVGDVIFNEK	E			Cmpd 271, AutoMSn(616.8492), 23.5 min
	1	gi|000011065	elongation factor alpha [Thalassiosira pseudonana CCMP1335]	430	50215	27	19	8	6	22	8.64	533	1	1	1	642.041	1923.1	3	1923.09	0.0063	1	39.09	0.0077	R	NPTAPLRIPISNIYNIK	G			Cmpd 284, AutoMSn(642.0407), 23.8 min
	1	gi|000011065	elongation factor alpha [Thalassiosira pseudonana CCMP1335]	430	50215	27	19	8	6	22	8.64	541	1	1	1	658.69	1973.05	3	1973.05	0.0004	1	39.19	0.0064	K	RVPVIPYSGFNGDNLVAR	T			Cmpd 245, AutoMSn(658.6902), 23.0 min
	1	gi|000011065	elongation factor alpha [Thalassiosira pseudonana CCMP1335]	430	50215	27	19	8	6	22	8.64	542	1	1	1	658.691	1973.05	3	1973.05	0.0017	1	43.08	0.0026	K	RVPVIPYSGFNGDNLVAR	T			Cmpd 260, AutoMSn(658.6906), 23.3 min
	1	gi|000011065	elongation factor alpha [Thalassiosira pseudonana CCMP1335]	430	50215	27	19	8	6	22	8.64	543	1	1	1	658.693	1973.06	3	1973.05	0.0104	1	37.56	0.0095	K	RVPVIPYSGFNGDNLVAR	T			Cmpd 242, AutoMSn(658.6935), 22.9 min
	1	gi|000011065	elongation factor alpha [Thalassiosira pseudonana CCMP1335]	430	50215	27	19	8	6	22	8.64	556	1	1	1	668.046	2001.12	3	2001.11	0.0016	1	39.29	0.0072	K	VLVGDVIFNEKEGALTAVK	A			Cmpd 276, AutoMSn(668.0460), 23.7 min
	1	gi|000011065	elongation factor alpha [Thalassiosira pseudonana CCMP1335]	430	50215	27	19	8	6	22	8.64	557	1	1	1	668.046	2001.12	3	2001.11	0.0024	1	49.29	0.00072	K	VLVGDVIFNEKEGALTAVK	A			Cmpd 279, AutoMSn(668.0463), 23.7 min
	1	gi|000011065	elongation factor alpha [Thalassiosira pseudonana CCMP1335]	430	50215	27	19	8	6	22	8.64	558	1	1	1	668.047	2001.12	3	2001.11	0.0033	1	14.93	2	K	VLVGDVIFNEKEGALTAVK	A			Cmpd 273, AutoMSn(668.0466), 23.6 min
	1	gi|000011065	elongation factor alpha [Thalassiosira pseudonana CCMP1335]	430	50215	27	19	8	6	22	8.64	596	1	1	1	714.057	2139.15	3	2139.14	0.0044	0	69.23	6.8e-06	R	VEQGTVRPNDIVGFVPSGIR	N			Cmpd 238, AutoMSn(714.0566), 22.8 min
	1	gi|000011065	elongation factor alpha [Thalassiosira pseudonana CCMP1335]	430	50215	27	19	8	6	22	8.64	597	1	1	1	714.059	2139.16	3	2139.14	0.0116	0	52.94	0.00029	R	VEQGTVRPNDIVGFVPSGIR	N			Cmpd 234, AutoMSn(714.0590), 22.7 min	emPAI	0.56
	2	gi|000004662	complex component, putative [Phytophthora infestans T30-4]	32	90662	2	1	1	1	1	5.83	296	1	1	1	469.252	936.49	2	936.463	0.0265	1	31.92	0.039	K	RTAVMCTR	A			Cmpd 40, AutoMSn(469.2522), 15.6 min
	2	gi|000004662	complex component, putative [Phytophthora infestans T30-4]	32	90662	2	1	1	1	1	5.83	297	2	1	1	469.253	936.491	2	936.463	0.0274	1	19.57	0.66	K	RTAVMCTR	A			Cmpd 39, AutoMSn(469.2527), 15.6 min	emPAI	0.04
	3	gi|000000415	protein [Pythium insidiosum PIS]	22	15960	1	0	1	0	14.6	11.34	598	1	1	1	723.43	2167.27	3	2168.02	-0.7529	1	22.37	0.43	R	TQPPMTGGAGPAAGMGGPGNVRR	L	2 Oxidation (M)	0.00002000000000200000000.0	Cmpd 439, AutoMSn(723.4302), 28.1 min	emPAI	0.21
	4	gi|000004070	protein [Pythium insidiosum PIS]	20	65275	5	0	1	0	1.3	5.95	273	1	1	1	449.776	897.538	2	897.492	0.0465	0	20.3	0.49	R	ELPTSVPR	A			Cmpd 73, AutoMSn(449.7765), 16.7 min
	4	gi|000004070	protein [Pythium insidiosum PIS]	20	65275	5	0	1	0	1.3	5.95	274	1	1	1	449.777	897.539	2	897.492	0.0473	0	19.37	0.61	R	ELPTSVPR	A			Cmpd 77, AutoMSn(449.7769), 16.9 min
	4	gi|000004070	protein [Pythium insidiosum PIS]	20	65275	5	0	1	0	1.3	5.95	275	1	1	1	449.777	897.54	2	897.492	0.0479	0	19.32	0.62	R	ELPTSVPR	A			Cmpd 71, AutoMSn(449.7772), 16.6 min
	4	gi|000004070	protein [Pythium insidiosum PIS]	20	65275	5	0	1	0	1.3	5.95	276	1	1	1	449.777	897.54	2	897.492	0.0483	0	19.98	0.53	R	ELPTSVPR	A			Cmpd 78, AutoMSn(449.7774), 16.9 min
	4	gi|000004070	protein [Pythium insidiosum PIS]	20	65275	5	0	1	0	1.3	5.95	277	1	1	1	449.778	897.541	2	897.492	0.0493	0	20.02	0.53	R	ELPTSVPR	A			Cmpd 70, AutoMSn(449.7779), 16.6 min	emPAI	0.05
Protein ID #06	Peak list format	Mascot generic
	Search type	MIS
	Mascot version	2.3.02
	Database	Pythium
	Fasta file	141115.pis_proteins_long_id.fna
	Total sequences	14962
	Total residues	7472161
	Sequences after taxonomy filter	14962
	Number of queries	614
	Variable modifications	--------------------------------------------------------
	Identifier	Name	Delta	Neutral loss(es)
	1	Carbamidomethyl (C)	57.0215
	2	Oxidation (M)	15.9949	0	63.9983
	Search Parameters	--------------------------------------------------------
	Taxonomy filter	All entries
	Enzyme	Trypsin
	Maximum Missed Cleavages	1
	Fixed modifications
	Variable modifications	Carbamidomethyl (C),Oxidation (M)
	Peptide Mass Tolerance	0.8
	Peptide Mass Tolerance Units	Da
	Fragment Mass Tolerance	0.8
	Fragment Mass Tolerance Units	Da
	Mass values	Monoisotopic
	Instrument type	ESI-QUAD-TOF
	Format parameters	--------------------------------------------------------
	Significance threshold	0.05
	Max. number of hits	0
	Use MudPIT protein scoring	1
	Ions score cut-off	0
	Include same-set proteins
	Include sub-set proteins	0
	Include unassigned	0
	Require bold red	0
	Use homology threshold	0
	Group protein families	0
	Protein hits	--------------------------------------------------------
	prot_hit_num	prot_acc	prot_desc	prot_score	prot_mass	prot_matches	prot_matches_sig	prot_sequences	prot_sequences_sig	prot_cover	prot_pi	pep_query	pep_rank	pep_isbold	pep_isunique	pep_exp_mz	pep_exp_mr	pep_exp_z	pep_calc_mr	pep_delta	pep_miss	pep_score	pep_expect	pep_res_before	pep_seq	pep_res_after	pep_var_mod	pep_var_mod_pos	pep_scan_title
	1	gi|000010163	translation initiation factor 3 subunit, putative [Phytophthora infestans T30-4]	789	80036	36	23	9	6	14.7	6.03	267	1	1	1	475.24	948.465	2	948.466	-0.0017	0	18.7	0.9	K	TWLTDSAR	R			Cmpd 121, AutoMSn(475.2396), 18.3 min
	1	gi|000010163	translation initiation factor 3 subunit, putative [Phytophthora infestans T30-4]	789	80036	36	23	9	6	14.7	6.03	268	1	1	1	475.24	948.466	2	948.466	-0.0006	0	18.7	0.9	K	TWLTDSAR	R			Cmpd 126, AutoMSn(475.2402), 18.4 min
	1	gi|000010163	translation initiation factor 3 subunit, putative [Phytophthora infestans T30-4]	789	80036	36	23	9	6	14.7	6.03	269	1	1	1	475.24	948.466	2	948.466	-0.0002	0	25.2	0.2	K	TWLTDSAR	R			Cmpd 123, AutoMSn(475.2404), 18.3 min
	1	gi|000010163	translation initiation factor 3 subunit, putative [Phytophthora infestans T30-4]	789	80036	36	23	9	6	14.7	6.03	270	1	1	1	475.241	948.467	2	948.466	0.0005	0	29.59	0.073	K	TWLTDSAR	R			Cmpd 122, AutoMSn(475.2408), 18.3 min
	1	gi|000010163	translation initiation factor 3 subunit, putative [Phytophthora infestans T30-4]	789	80036	36	23	9	6	14.7	6.03	288	1	1	1	500.026	998.036	2	998.576	-0.5396	0	41.43	0.0078	R	VSLVELPSR	R			Cmpd 175, AutoMSn(500.0255), 20.7 min
	1	gi|000010163	translation initiation factor 3 subunit, putative [Phytophthora infestans T30-4]	789	80036	36	23	9	6	14.7	6.03	289	1	1	1	500.101	998.186	2	998.576	-0.3897	0	67.18	2e-05	R	VSLVELPSR	R			Cmpd 179, AutoMSn(500.1005), 20.8 min
	1	gi|000010163	translation initiation factor 3 subunit, putative [Phytophthora infestans T30-4]	789	80036	36	23	9	6	14.7	6.03	290	1	1	1	500.294	998.573	2	998.576	-0.0033	0	66.85	1.2e-05	R	VSLVELPSR	R			Cmpd 176, AutoMSn(500.2937), 20.8 min
	1	gi|000010163	translation initiation factor 3 subunit, putative [Phytophthora infestans T30-4]	789	80036	36	23	9	6	14.7	6.03	291	1	1	1	500.294	998.573	2	998.576	-0.0032	0	53.91	0.00024	R	VSLVELPSR	R			Cmpd 184, AutoMSn(500.2937), 21.0 min
	1	gi|000010163	translation initiation factor 3 subunit, putative [Phytophthora infestans T30-4]	789	80036	36	23	9	6	14.7	6.03	292	1	1	1	500.295	998.575	2	998.576	-0.001	0	66.92	1.2e-05	R	VSLVELPSR	R			Cmpd 182, AutoMSn(500.2948), 20.9 min
	1	gi|000010163	translation initiation factor 3 subunit, putative [Phytophthora infestans T30-4]	789	80036	36	23	9	6	14.7	6.03	293	1	1	1	500.295	998.576	2	998.576	0	0	67.25	1.1e-05	R	VSLVELPSR	R			Cmpd 181, AutoMSn(500.2953), 20.9 min
	1	gi|000010163	translation initiation factor 3 subunit, putative [Phytophthora infestans T30-4]	789	80036	36	23	9	6	14.7	6.03	294	1	1	1	500.296	998.577	2	998.576	0.0008	0	67.08	1.2e-05	R	VSLVELPSR	R			Cmpd 183, AutoMSn(500.2957), 21.0 min
	1	gi|000010163	translation initiation factor 3 subunit, putative [Phytophthora infestans T30-4]	789	80036	36	23	9	6	14.7	6.03	410	1	1	1	644.341	1286.67	2	1286.67	0.0021	0	20.61	0.5	K	TLFTNFELFR	L			Cmpd 398, AutoMSn(644.3413), 27.6 min
	1	gi|000010163	translation initiation factor 3 subunit, putative [Phytophthora infestans T30-4]	789	80036	36	23	9	6	14.7	6.03	421	1	1	1	661.837	1321.66	2	1321.66	0.003	0	21.99	0.35	K	FEATPSEFVAPK	I			Cmpd 177, AutoMSn(661.8365), 20.8 min
	1	gi|000010163	translation initiation factor 3 subunit, putative [Phytophthora infestans T30-4]	789	80036	36	23	9	6	14.7	6.03	458	1	1	1	702.872	1403.73	2	1403.74	-0.0111	0	86.73	1.2e-07	R	QIAEFTELVQAR	K			Cmpd 248, AutoMSn(702.8722), 23.2 min
	1	gi|000010163	translation initiation factor 3 subunit, putative [Phytophthora infestans T30-4]	789	80036	36	23	9	6	14.7	6.03	459	1	1	1	702.878	1403.74	2	1403.74	-0.0002	0	79.77	6e-07	R	QIAEFTELVQAR	K			Cmpd 252, AutoMSn(702.8776), 23.3 min
	1	gi|000010163	translation initiation factor 3 subunit, putative [Phytophthora infestans T30-4]	789	80036	36	23	9	6	14.7	6.03	475	1	1	1	498.598	1492.77	3	1492.78	-0.0064	1	42.91	0.0028	R	NLLSDKEYADVVK	N			Cmpd 154, AutoMSn(498.5976), 19.7 min
	1	gi|000010163	translation initiation factor 3 subunit, putative [Phytophthora infestans T30-4]	789	80036	36	23	9	6	14.7	6.03	479	1	1	1	498.599	1492.78	3	1492.78	-0.001	1	25.69	0.15	R	NLLSDKEYADVVK	N			Cmpd 153, AutoMSn(498.5994), 19.7 min
	1	gi|000010163	translation initiation factor 3 subunit, putative [Phytophthora infestans T30-4]	789	80036	36	23	9	6	14.7	6.03	502	1	1	1	812.888	1623.76	2	1623.76	-0.0021	0	38.65	0.007	R	TFDDVISESEEVVR	K			Cmpd 268, AutoMSn(812.8876), 23.7 min
	1	gi|000010163	translation initiation factor 3 subunit, putative [Phytophthora infestans T30-4]	789	80036	36	23	9	6	14.7	6.03	503	1	1	1	812.89	1623.77	2	1623.76	0.0024	0	74.15	2e-06	R	TFDDVISESEEVVR	K			Cmpd 271, AutoMSn(812.8899), 23.8 min
	1	gi|000010163	translation initiation factor 3 subunit, putative [Phytophthora infestans T30-4]	789	80036	36	23	9	6	14.7	6.03	504	1	1	1	542.263	1623.77	3	1623.76	0.0052	0	45.29	0.0015	R	TFDDVISESEEVVR	K			Cmpd 275, AutoMSn(542.2633), 23.8 min
	1	gi|000010163	translation initiation factor 3 subunit, putative [Phytophthora infestans T30-4]	789	80036	36	23	9	6	14.7	6.03	505	1	1	1	542.264	1623.77	3	1623.76	0.008	0	48.2	0.00077	R	TFDDVISESEEVVR	K			Cmpd 277, AutoMSn(542.2642), 23.9 min
	1	gi|000010163	translation initiation factor 3 subunit, putative [Phytophthora infestans T30-4]	789	80036	36	23	9	6	14.7	6.03	506	1	1	1	812.893	1623.77	2	1623.76	0.009	0	32.46	0.029	R	TFDDVISESEEVVR	K			Cmpd 267, AutoMSn(812.8932), 23.6 min
	1	gi|000010163	translation initiation factor 3 subunit, putative [Phytophthora infestans T30-4]	789	80036	36	23	9	6	14.7	6.03	507	1	1	1	542.265	1623.77	3	1623.76	0.011	0	35.4	0.015	R	TFDDVISESEEVVR	K			Cmpd 282, AutoMSn(542.2652), 24.0 min
	1	gi|000010163	translation initiation factor 3 subunit, putative [Phytophthora infestans T30-4]	789	80036	36	23	9	6	14.7	6.03	534	2	1	1	876.936	1751.86	2	1751.86	-0.001	1	5.92	13	R	TFDDVISESEEVVRK	-			Cmpd 219, AutoMSn(876.9356), 22.1 min
	1	gi|000010163	translation initiation factor 3 subunit, putative [Phytophthora infestans T30-4]	789	80036	36	23	9	6	14.7	6.03	535	1	1	1	876.936	1751.86	2	1751.86	-0.0006	1	24.77	0.17	R	TFDDVISESEEVVRK	-			Cmpd 213, AutoMSn(876.9359), 21.9 min
	1	gi|000010163	translation initiation factor 3 subunit, putative [Phytophthora infestans T30-4]	789	80036	36	23	9	6	14.7	6.03	536	1	1	1	876.937	1751.86	2	1751.86	0.0012	1	28.26	0.078	R	TFDDVISESEEVVRK	-			Cmpd 222, AutoMSn(876.9367), 22.1 min
	1	gi|000010163	translation initiation factor 3 subunit, putative [Phytophthora infestans T30-4]	789	80036	36	23	9	6	14.7	6.03	537	1	1	1	876.937	1751.86	2	1751.86	0.0018	1	16.2	1.2	R	TFDDVISESEEVVRK	-			Cmpd 210, AutoMSn(876.9370), 21.8 min
	1	gi|000010163	translation initiation factor 3 subunit, putative [Phytophthora infestans T30-4]	789	80036	36	23	9	6	14.7	6.03	538	1	1	1	584.962	1751.86	3	1751.86	0.0052	1	82.07	3.2e-07	R	TFDDVISESEEVVRK	-			Cmpd 221, AutoMSn(584.9616), 22.1 min
	1	gi|000010163	translation initiation factor 3 subunit, putative [Phytophthora infestans T30-4]	789	80036	36	23	9	6	14.7	6.03	539	4	1	1	584.962	1751.86	3	1751.86	0.0072	1	7.65	8.9	R	TFDDVISESEEVVRK	-			Cmpd 208, AutoMSn(584.9622), 21.8 min
	1	gi|000010163	translation initiation factor 3 subunit, putative [Phytophthora infestans T30-4]	789	80036	36	23	9	6	14.7	6.03	540	1	1	1	584.962	1751.87	3	1751.86	0.0074	1	72.17	3.2e-06	R	TFDDVISESEEVVRK	-			Cmpd 211, AutoMSn(584.9623), 21.9 min
	1	gi|000010163	translation initiation factor 3 subunit, putative [Phytophthora infestans T30-4]	789	80036	36	23	9	6	14.7	6.03	541	1	1	1	584.962	1751.87	3	1751.86	0.0076	1	111.27	3.9e-10	R	TFDDVISESEEVVRK	-			Cmpd 217, AutoMSn(584.9624), 22.1 min
	1	gi|000010163	translation initiation factor 3 subunit, putative [Phytophthora infestans T30-4]	789	80036	36	23	9	6	14.7	6.03	542	1	1	1	584.964	1751.87	3	1751.86	0.0112	1	63.75	2.2e-05	R	TFDDVISESEEVVRK	-			Cmpd 209, AutoMSn(584.9636), 21.8 min
	1	gi|000010163	translation initiation factor 3 subunit, putative [Phytophthora infestans T30-4]	789	80036	36	23	9	6	14.7	6.03	603	1	1	1	879.077	2634.21	3	2634.2	0.011	0	54.9	0.00015	R	AEYIALLGGYDSEDEDEYIVQSR	T			Cmpd 357, AutoMSn(879.0767), 26.6 min
	1	gi|000010163	translation initiation factor 3 subunit, putative [Phytophthora infestans T30-4]	789	80036	36	23	9	6	14.7	6.03	604	1	1	1	879.077	2634.21	3	2634.2	0.0115	0	30.46	0.041	R	AEYIALLGGYDSEDEDEYIVQSR	T			Cmpd 356, AutoMSn(879.0769), 26.5 min
	1	gi|000010163	translation initiation factor 3 subunit, putative [Phytophthora infestans T30-4]	789	80036	36	23	9	6	14.7	6.03	605	1	1	1	879.079	2634.22	3	2634.2	0.0189	0	59.58	5.1e-05	R	AEYIALLGGYDSEDEDEYIVQSR	T			Cmpd 358, AutoMSn(879.0793), 26.6 min
	1	gi|000010163	translation initiation factor 3 subunit, putative [Phytophthora infestans T30-4]	789	80036	36	23	9	6	14.7	6.03	606	5	1	1	1318.12	2634.22	2	2634.2	0.0243	0	5.96	12	R	AEYIALLGGYDSEDEDEYIVQSR	T			Cmpd 359, AutoMSn(1318.1181), 26.6 min	emPAI	0.49
	2	gi|000002534	protein [Pythium insidiosum PIS]	34	37261	5	0	1	0	3	6.69	369	1	1	1	590.302	1178.59	2	1178.57	0.0187	1	24.61	0.21	K	VEELRMGSSR	G	Oxidation (M)	0.0000020000.0	Cmpd 135, AutoMSn(590.3023), 18.8 min
	2	gi|000002534	protein [Pythium insidiosum PIS]	34	37261	5	0	1	0	3	6.69	370	1	1	1	590.303	1178.59	2	1178.57	0.0197	1	17.82	0.98	K	VEELRMGSSR	G	Oxidation (M)	0.0000020000.0	Cmpd 137, AutoMSn(590.3028), 18.8 min
	2	gi|000002534	protein [Pythium insidiosum PIS]	34	37261	5	0	1	0	3	6.69	371	1	1	1	590.303	1178.59	2	1178.57	0.0202	1	26.95	0.12	K	VEELRMGSSR	G	Oxidation (M)	0.0000020000.0	Cmpd 131, AutoMSn(590.3030), 18.7 min
	2	gi|000002534	protein [Pythium insidiosum PIS]	34	37261	5	0	1	0	3	6.69	372	1	1	1	590.304	1178.59	2	1178.57	0.022	1	15.62	1.6	K	VEELRMGSSR	G	Oxidation (M)	0.0000020000.0	Cmpd 133, AutoMSn(590.3039), 18.7 min
	2	gi|000002534	protein [Pythium insidiosum PIS]	34	37261	5	0	1	0	3	6.69	373	1	1	1	590.305	1178.6	2	1178.57	0.0242	1	17.62	1	K	VEELRMGSSR	G	Oxidation (M)	0.0000020000.0	Cmpd 139, AutoMSn(590.3050), 18.9 min	emPAI	0.09
	3	gi|000007888	protein [Pythium insidiosum PIS]	25	177145	3	0	2	0	0.9	7.42	500	3	1	1	806.824	1611.63	2	1611.63	0.0017	0	2.48	37	R	CGPDCIDLGTCSDTR	Q	Carbamidomethyl (C)	0.000000000010000.0	Cmpd 29, AutoMSn(806.8245), 15.0 min
	3	gi|000007888	protein [Pythium insidiosum PIS]	25	177145	3	0	2	0	0.9	7.42	514	1	1	1	1655.19	1654.18	1	1654.67	-0.4959	0	20.47	0.95	R	CGPDCIDLGTCSTTR	Q	2 Carbamidomethyl (C)	0.100010000000000.0	Cmpd 614, AutoMSn(1655.1863), 38.0 min
	3	gi|000007888	protein [Pythium insidiosum PIS]	25	177145	3	0	2	0	0.9	7.42	515	1	1	1	1655.19	1654.18	1	1654.67	-0.4934	0	24.63	0.36	R	CGPDCIDLGTCSTTR	Q	2 Carbamidomethyl (C)	0.100010000000000.0	Cmpd 640, AutoMSn(1655.1889), 39.2 min	emPAI	0.02
	4	gi|000006316	protein [Pythium insidiosum PIS]	25	24638	1	0	1	0	8.9	4.59	587	1	1	1	742.374	2224.1	3	2224.14	-0.0372	1	24.59	0.16	R	LEVGAFDYQVKEQSELLTR	Y			Cmpd 228, AutoMSn(742.3741), 22.5 min	emPAI	0.14
	5	gi|000003904	p60 ATPasecontaining subunit putative [Albugo laibachii Nc14]	22	143857	3	0	2	0	2.2	8.97	398	1	1	1	631.8	1261.59	2	1261.58	0.0054	1	22.49	0.34	R	GGAQEWESSRR	V			Cmpd 48, AutoMSn(631.7999), 15.7 min
	5	gi|000003904	p60 ATPasecontaining subunit putative [Albugo laibachii Nc14]	22	143857	3	0	2	0	2.2	8.97	399	1	1	1	631.803	1261.59	2	1261.58	0.0119	1	16.03	1.5	R	GGAQEWESSRR	V			Cmpd 46, AutoMSn(631.8032), 15.7 min
	5	gi|000003904	p60 ATPasecontaining subunit putative [Albugo laibachii Nc14]	22	143857	3	0	2	0	2.2	8.97	499	5	1	1	806.577	1611.14	2	1611.77	-0.6326	0	3.89	41	K	NNAAGNQNAAKPGNSGK	K			Cmpd 32, AutoMSn(806.5766), 15.0 min	emPAI	0.02
	6	gi|000008356	protein [Pythium insidiosum PIS]	20	35553	2	0	1	0	2.8	5.49	319	3	1	1	530.782	1059.55	2	1059.62	-0.0703	1	4.1	23	R	LTIRAPFSR	Q			Cmpd 169, AutoMSn(530.7816), 20.3 min
	6	gi|000008356	protein [Pythium insidiosum PIS]	20	35553	2	0	1	0	2.8	5.49	320	1	1	1	530.783	1059.55	2	1059.62	-0.0685	1	19.5	0.67	R	LTIRAPFSR	Q			Cmpd 166, AutoMSn(530.7825), 20.2 min	emPAI	0.09
Protein ID #08	Peak list format	Mascot generic
	Search type	MIS
	Mascot version	2.3.02
	Database	Pythium
	Fasta file	141115.pis_proteins_long_id.fna
	Total sequences	14962
	Total residues	7472161
	Sequences after taxonomy filter	14962
	Number of queries	570
	Variable modifications	--------------------------------------------------------
	Identifier	Name	Delta	Neutral loss(es)
	1	Carbamidomethyl (C)	57.0215
	2	Oxidation (M)	15.9949	0	63.9983
	Search Parameters	--------------------------------------------------------
	Taxonomy filter	All entries
	Enzyme	Trypsin
	Maximum Missed Cleavages	1
	Fixed modifications
	Variable modifications	Carbamidomethyl (C),Oxidation (M)
	Peptide Mass Tolerance	0.8
	Peptide Mass Tolerance Units	Da
	Fragment Mass Tolerance	0.8
	Fragment Mass Tolerance Units	Da
	Mass values	Monoisotopic
	Instrument type	ESI-QUAD-TOF
	Format parameters	--------------------------------------------------------
	Significance threshold	0.05
	Max. number of hits	0
	Use MudPIT protein scoring	1
	Ions score cut-off	0
	Include same-set proteins
	Include sub-set proteins	0
	Include unassigned	0
	Require bold red	0
	Use homology threshold	0
	Group protein families	0
	Protein hits	--------------------------------------------------------
	prot_hit_num	prot_acc	prot_desc	prot_score	prot_mass	prot_matches	prot_matches_sig	prot_sequences	prot_sequences_sig	prot_cover	prot_pi	pep_query	pep_rank	pep_isbold	pep_isunique	pep_exp_mz	pep_exp_mr	pep_exp_z	pep_calc_mr	pep_delta	pep_miss	pep_score	pep_expect	pep_res_before	pep_seq	pep_res_after	pep_var_mod	pep_var_mod_pos	pep_scan_title
	1	gi|000005899	exo-1,3-beta-glucanase [Phytophthora sojae]	100	81603	11	4	5	3	12.4	5.94	236	6	1	1	450.483	898.952	2	898.455	0.4974	0	10.75	9.1	R	FAAATGSFK	A			Cmpd 66, AutoMSn(450.4834), 16.6 min
	1	gi|000005899	exo-1,3-beta-glucanase [Phytophthora sojae]	100	81603	11	4	5	3	12.4	5.94	381	1	1	1	660.814	1319.61	2	1319.61	-0.0017	0	18.94	0.73	R	QAEWAGTFDPAK	H			Cmpd 165, AutoMSn(660.8137), 20.5 min
	1	gi|000005899	exo-1,3-beta-glucanase [Phytophthora sojae]	100	81603	11	4	5	3	12.4	5.94	382	1	1	1	660.814	1319.61	2	1319.61	-0.0002	0	45.02	0.0018	R	QAEWAGTFDPAK	H			Cmpd 164, AutoMSn(660.8145), 20.4 min
	1	gi|000005899	exo-1,3-beta-glucanase [Phytophthora sojae]	100	81603	11	4	5	3	12.4	5.94	383	1	1	1	660.815	1319.61	2	1319.61	0.0001	0	34.31	0.021	R	QAEWAGTFDPAK	H			Cmpd 163, AutoMSn(660.8146), 20.4 min
	1	gi|000005899	exo-1,3-beta-glucanase [Phytophthora sojae]	100	81603	11	4	5	3	12.4	5.94	384	1	1	1	660.816	1319.62	2	1319.61	0.0037	0	17.74	0.97	R	QAEWAGTFDPAK	H			Cmpd 161, AutoMSn(660.8164), 20.3 min
	1	gi|000005899	exo-1,3-beta-glucanase [Phytophthora sojae]	100	81603	11	4	5	3	12.4	5.94	542	1	1	1	805.742	2414.2	3	2414.2	0.0027	0	25.92	0.12	K	WTSIASTQPVGTTTFEHWPIR	Q			Cmpd 290, AutoMSn(805.7422), 24.1 min
	1	gi|000005899	exo-1,3-beta-glucanase [Phytophthora sojae]	100	81603	11	4	5	3	12.4	5.94	543	2	1	1	805.744	2414.21	3	2414.2	0.0092	0	10.42	4.2	K	WTSIASTQPVGTTTFEHWPIR	Q			Cmpd 285, AutoMSn(805.7443), 24.0 min
	1	gi|000005899	exo-1,3-beta-glucanase [Phytophthora sojae]	100	81603	11	4	5	3	12.4	5.94	545	1	1	1	805.746	2414.22	3	2414.2	0.015	0	40.88	0.0038	K	WTSIASTQPVGTTTFEHWPIR	Q			Cmpd 287, AutoMSn(805.7462), 24.1 min
	1	gi|000005899	exo-1,3-beta-glucanase [Phytophthora sojae]	100	81603	11	4	5	3	12.4	5.94	552	4	1	1	853.789	2558.35	3	2558.35	-0.0082	0	4.98	15	R	YASHPAVLGLQPVNEPWELTPIK	V			Cmpd 339, AutoMSn(853.7890), 25.7 min
	1	gi|000005899	exo-1,3-beta-glucanase [Phytophthora sojae]	100	81603	11	4	5	3	12.4	5.94	554	1	1	1	853.794	2558.36	3	2558.35	0.0081	0	39.93	0.0049	R	YASHPAVLGLQPVNEPWELTPIK	V			Cmpd 338, AutoMSn(853.7944), 25.7 min
	1	gi|000005899	exo-1,3-beta-glucanase [Phytophthora sojae]	100	81603	11	4	5	3	12.4	5.94	566	1	1	1	947.779	2840.32	3	2840.31	0.0056	0	26.21	0.1	R	GVKPFELENGLAYACNAEGVDCSNVK	Q	2 Carbamidomethyl (C)	0.00000000000000100000010000.0	Cmpd 237, AutoMSn(947.7794), 22.7 min	emPAI	0.17
	2	gi|000004977	protein [Pythium insidiosum PIS]	30	98630	1	0	1	0	0.9	5.54	257	1	1	1	476.236	950.457	2	950.519	-0.0611	0	29.59	0.066	R	VTYATLQR	R			Cmpd 41, AutoMSn(476.2360), 15.6 min	emPAI	0.03
	3	gi|000002534	protein [Pythium insidiosum PIS]	28	37261	5	0	1	0	3	6.69	337	2	1	1	590.3	1178.59	2	1178.57	0.0138	1	3.45	27	K	VEELRMGSSR	G	Oxidation (M)	0.0000020000.0	Cmpd 133, AutoMSn(590.2998), 18.7 min
	3	gi|000002534	protein [Pythium insidiosum PIS]	28	37261	5	0	1	0	3	6.69	338	1	1	1	590.301	1178.59	2	1178.57	0.0157	1	14.59	2.1	K	VEELRMGSSR	G	Oxidation (M)	0.0000020000.0	Cmpd 138, AutoMSn(590.3008), 18.8 min
	3	gi|000002534	protein [Pythium insidiosum PIS]	28	37261	5	0	1	0	3	6.69	339	1	1	1	590.304	1178.59	2	1178.57	0.0221	1	17.92	0.96	K	VEELRMGSSR	G	Oxidation (M)	0.0000020000.0	Cmpd 140, AutoMSn(590.3040), 18.9 min
	3	gi|000002534	protein [Pythium insidiosum PIS]	28	37261	5	0	1	0	3	6.69	340	1	1	1	590.304	1178.59	2	1178.57	0.0224	1	27.65	0.1	K	VEELRMGSSR	G	Oxidation (M)	0.0000020000.0	Cmpd 135, AutoMSn(590.3042), 18.8 min
	3	gi|000002534	protein [Pythium insidiosum PIS]	28	37261	5	0	1	0	3	6.69	341	1	1	1	590.304	1178.59	2	1178.57	0.0232	1	18.02	0.94	K	VEELRMGSSR	G	Oxidation (M)	0.0000020000.0	Cmpd 132, AutoMSn(590.3045), 18.7 min	emPAI	0.09
	4	gi|000013416	protein [Pythium insidiosum PIS]	27	179608	4	0	1	0	0.5	6.8	271	2	1	1	487.874	973.733	2	974.519	-0.7859	0	16.12	2.8	R	SIDLSVWR	H			Cmpd 39, AutoMSn(487.8736), 15.5 min
	4	gi|000013416	protein [Pythium insidiosum PIS]	27	179608	4	0	1	0	0.5	6.8	276	1	1	1	488.252	974.489	2	974.519	-0.0291	0	27.1	0.13	R	SIDLSVWR	H			Cmpd 37, AutoMSn(488.2520), 15.5 min
	4	gi|000013416	protein [Pythium insidiosum PIS]	27	179608	4	0	1	0	0.5	6.8	277	1	1	1	488.253	974.492	2	974.519	-0.0264	0	20.03	0.67	R	SIDLSVWR	H			Cmpd 38, AutoMSn(488.2534), 15.5 min
	4	gi|000013416	protein [Pythium insidiosum PIS]	27	179608	4	0	1	0	0.5	6.8	278	2	1	1	488.254	974.493	2	974.519	-0.0257	0	11.04	5.3	R	SIDLSVWR	H			Cmpd 36, AutoMSn(488.2537), 15.4 min	emPAI	0.02
	5	gi|000005695	protein [Pythium insidiosum PIS]	16	70219	5	0	2	0	3.9	5.57	265	1	1	1	478.778	955.541	2	955.556	-0.0148	1	16.19	1.2	R	RQAEALLR	Q			Cmpd 217, AutoMSn(478.7780), 22.1 min
	5	gi|000005695	protein [Pythium insidiosum PIS]	16	70219	5	0	2	0	3.9	5.57	266	1	1	1	478.779	955.544	2	955.556	-0.0126	1	17.85	0.85	R	RQAEALLR	Q			Cmpd 213, AutoMSn(478.7791), 22.0 min
	5	gi|000005695	protein [Pythium insidiosum PIS]	16	70219	5	0	2	0	3.9	5.57	268	2	1	1	478.78	955.545	2	955.556	-0.0114	1	4.63	18	R	RQAEALLR	Q			Cmpd 215, AutoMSn(478.7797), 22.1 min
	5	gi|000005695	protein [Pythium insidiosum PIS]	16	70219	5	0	2	0	3.9	5.57	479	1	1	1	970.472	1938.93	2	1938.82	0.1142	0	4.74	16	R	DEEMPMAMSYAPPSPVR	T	2 Oxidation (M)	0.00000202000000000.0	Cmpd 273, AutoMSn(970.4725), 23.7 min
	5	gi|000005695	protein [Pythium insidiosum PIS]	16	70219	5	0	2	0	3.9	5.57	482	1	1	1	970.486	1938.96	2	1938.82	0.1419	0	6.61	11	R	DEEMPMAMSYAPPSPVR	T	2 Oxidation (M)	0.00000202000000000.0	Cmpd 271, AutoMSn(970.4863), 23.7 min	emPAI	0.05
Protein ID #09	Peak list format	Mascot generic
	Search type	MIS
	Mascot version	2.3.02
	Database	Pythium
	Fasta file	141115.pis_proteins_long_id.fna
	Total sequences	14962
	Total residues	7472161
	Sequences after taxonomy filter	14962
	Number of queries	614
	Variable modifications	--------------------------------------------------------
	Identifier	Name	Delta	Neutral loss(es)
	1	Carbamidomethyl (C)	57.0215
	2	Oxidation (M)	15.9949	0	63.9983
	Search Parameters	--------------------------------------------------------
	Taxonomy filter	All entries
	Enzyme	Trypsin
	Maximum Missed Cleavages	1
	Fixed modifications
	Variable modifications	Carbamidomethyl (C),Oxidation (M)
	Peptide Mass Tolerance	0.8
	Peptide Mass Tolerance Units	Da
	Fragment Mass Tolerance	0.8
	Fragment Mass Tolerance Units	Da
	Mass values	Monoisotopic
	Instrument type	ESI-QUAD-TOF
	Format parameters	--------------------------------------------------------
	Significance threshold	0.05
	Max. number of hits	0
	Use MudPIT protein scoring	1
	Ions score cut-off	0
	Include same-set proteins
	Include sub-set proteins	0
	Include unassigned	0
	Require bold red	0
	Use homology threshold	0
	Group protein families	0
	Protein hits	--------------------------------------------------------
	prot_hit_num	prot_acc	prot_desc	prot_score	prot_mass	prot_matches	prot_matches_sig	prot_sequences	prot_sequences_sig	prot_cover	prot_pi	pep_query	pep_rank	pep_isbold	pep_isunique	pep_exp_mz	pep_exp_mr	pep_exp_z	pep_calc_mr	pep_delta	pep_miss	pep_score	pep_expect	pep_res_before	pep_seq	pep_res_after	pep_var_mod	pep_var_mod_pos	pep_scan_title
	1	gi|000004763	S-methyltransferase [Phytophthora parasitica INRA-310]	802	86841	76	39	21	13	32.7	5.86	162	1	1	1	436.253	870.492	2	870.492	-0.0002	0	57.38	0.00011	R	LGAGLIDGR	S			Cmpd 116, AutoMSn(436.2533), 18.7 min
	1	gi|000004763	S-methyltransferase [Phytophthora parasitica INRA-310]	802	86841	76	39	21	13	32.7	5.86	163	1	1	1	436.254	870.493	2	870.492	0.001	0	56.74	0.00013	R	LGAGLIDGR	S			Cmpd 114, AutoMSn(436.2539), 18.6 min
	1	gi|000004763	S-methyltransferase [Phytophthora parasitica INRA-310]	802	86841	76	39	21	13	32.7	5.86	164	1	1	1	436.254	870.494	2	870.492	0.0016	0	61.16	4.6e-05	R	LGAGLIDGR	S			Cmpd 112, AutoMSn(436.2543), 18.6 min
	1	gi|000004763	S-methyltransferase [Phytophthora parasitica INRA-310]	802	86841	76	39	21	13	32.7	5.86	165	1	1	1	436.255	870.495	2	870.492	0.0025	0	61.44	4.3e-05	R	LGAGLIDGR	S			Cmpd 111, AutoMSn(436.2547), 18.5 min
	1	gi|000004763	S-methyltransferase [Phytophthora parasitica INRA-310]	802	86841	76	39	21	13	32.7	5.86	166	1	1	1	436.257	870.498	2	870.492	0.0061	0	52.79	0.00031	R	LGAGLIDGR	S			Cmpd 110, AutoMSn(436.2565), 18.5 min
	1	gi|000004763	S-methyltransferase [Phytophthora parasitica INRA-310]	802	86841	76	39	21	13	32.7	5.86	225	1	1	1	486.279	970.544	2	970.545	-0.0004	0	51.54	0.00043	R	GDNLALLQK	F			Cmpd 137, AutoMSn(486.2795), 19.3 min
	1	gi|000004763	S-methyltransferase [Phytophthora parasitica INRA-310]	802	86841	76	39	21	13	32.7	5.86	226	1	1	1	486.282	970.549	2	970.545	0.0041	0	38.71	0.0082	R	GDNLALLQK	F			Cmpd 134, AutoMSn(486.2817), 19.2 min
	1	gi|000004763	S-methyltransferase [Phytophthora parasitica INRA-310]	802	86841	76	39	21	13	32.7	5.86	242	6	1	1	514.303	1026.59	2	1026.59	-0.003	1	9.58	6.1	K	RLGAGLIDGR	S			Cmpd 76, AutoMSn(514.3025), 17.5 min
	1	gi|000004763	S-methyltransferase [Phytophthora parasitica INRA-310]	802	86841	76	39	21	13	32.7	5.86	257	1	1	1	528.797	1055.58	2	1055.58	0.0031	0	34.07	0.021	K	WPETIAALR	N			Cmpd 261, AutoMSn(528.7970), 22.6 min
	1	gi|000004763	S-methyltransferase [Phytophthora parasitica INRA-310]	802	86841	76	39	21	13	32.7	5.86	280	1	1	1	573.79	1145.56	2	1145.57	-0.0029	0	64.28	2.2e-05	K	TIATQGEEAAR	A			Cmpd 9, AutoMSn(573.7897), 13.5 min
	1	gi|000004763	S-methyltransferase [Phytophthora parasitica INRA-310]	802	86841	76	39	21	13	32.7	5.86	281	1	1	1	573.79	1145.56	2	1145.57	-0.0028	0	40.47	0.0053	K	TIATQGEEAAR	A			Cmpd 7, AutoMSn(573.7897), 13.4 min
	1	gi|000004763	S-methyltransferase [Phytophthora parasitica INRA-310]	802	86841	76	39	21	13	32.7	5.86	282	1	1	1	573.79	1145.57	2	1145.57	-0.0023	0	39.57	0.0065	K	TIATQGEEAAR	A			Cmpd 5, AutoMSn(573.7899), 13.3 min
	1	gi|000004763	S-methyltransferase [Phytophthora parasitica INRA-310]	802	86841	76	39	21	13	32.7	5.86	283	1	1	1	573.791	1145.57	2	1145.57	-0.0007	0	45.84	0.0015	K	TIATQGEEAAR	A			Cmpd 4, AutoMSn(573.7907), 13.3 min
	1	gi|000004763	S-methyltransferase [Phytophthora parasitica INRA-310]	802	86841	76	39	21	13	32.7	5.86	284	1	1	1	573.791	1145.57	2	1145.57	0.0002	0	35.12	0.018	K	TIATQGEEAAR	A			Cmpd 13, AutoMSn(573.7912), 13.6 min
	1	gi|000004763	S-methyltransferase [Phytophthora parasitica INRA-310]	802	86841	76	39	21	13	32.7	5.86	285	1	1	1	573.791	1145.57	2	1145.57	0.0006	0	42.24	0.0035	K	TIATQGEEAAR	A			Cmpd 8, AutoMSn(573.7914), 13.4 min
	1	gi|000004763	S-methyltransferase [Phytophthora parasitica INRA-310]	802	86841	76	39	21	13	32.7	5.86	286	1	1	1	573.792	1145.57	2	1145.57	0.0009	0	43.14	0.0028	K	TIATQGEEAAR	A			Cmpd 6, AutoMSn(573.7915), 13.4 min
	1	gi|000004763	S-methyltransferase [Phytophthora parasitica INRA-310]	802	86841	76	39	21	13	32.7	5.86	287	1	1	1	573.792	1145.57	2	1145.57	0.0018	0	39.33	0.0068	K	TIATQGEEAAR	A			Cmpd 3, AutoMSn(573.7920), 13.3 min
	1	gi|000004763	S-methyltransferase [Phytophthora parasitica INRA-310]	802	86841	76	39	21	13	32.7	5.86	288	1	1	1	579.293	1156.57	2	1156.57	0.0011	0	22.57	0.32	K	GLTQYFAMAR	G			Cmpd 268, AutoMSn(579.2928), 22.9 min
	1	gi|000004763	S-methyltransferase [Phytophthora parasitica INRA-310]	802	86841	76	39	21	13	32.7	5.86	289	1	1	1	579.293	1156.57	2	1156.57	0.0017	0	26.52	0.13	K	GLTQYFAMAR	G			Cmpd 267, AutoMSn(579.2931), 22.8 min
	1	gi|000004763	S-methyltransferase [Phytophthora parasitica INRA-310]	802	86841	76	39	21	13	32.7	5.86	290	1	1	1	579.294	1156.57	2	1156.57	0.0044	0	43.89	0.0024	K	GLTQYFAMAR	G			Cmpd 270, AutoMSn(579.2944), 22.9 min
	1	gi|000004763	S-methyltransferase [Phytophthora parasitica INRA-310]	802	86841	76	39	21	13	32.7	5.86	293	1	1	1	587.289	1172.56	2	1172.56	-0.0022	0	36.17	0.014	K	GLTQYFAMAR	G	Oxidation (M)	0.0000000200.0	Cmpd 185, AutoMSn(587.2886), 20.8 min
	1	gi|000004763	S-methyltransferase [Phytophthora parasitica INRA-310]	802	86841	76	39	21	13	32.7	5.86	294	1	1	1	587.289	1172.56	2	1172.56	-0.0016	0	41.5	0.0042	K	GLTQYFAMAR	G	Oxidation (M)	0.0000000200.0	Cmpd 191, AutoMSn(587.2889), 20.9 min
	1	gi|000004763	S-methyltransferase [Phytophthora parasitica INRA-310]	802	86841	76	39	21	13	32.7	5.86	295	1	1	1	587.291	1172.57	2	1172.56	0.0034	0	48.82	0.00079	K	GLTQYFAMAR	G	Oxidation (M)	0.0000000200.0	Cmpd 188, AutoMSn(587.2914), 20.8 min
	1	gi|000004763	S-methyltransferase [Phytophthora parasitica INRA-310]	802	86841	76	39	21	13	32.7	5.86	300	1	1	1	592.84	1183.67	2	1183.67	-0.0052	1	18.02	0.84	R	KWPETIAALR	N			Cmpd 159, AutoMSn(592.8403), 20.1 min
	1	gi|000004763	S-methyltransferase [Phytophthora parasitica INRA-310]	802	86841	76	39	21	13	32.7	5.86	301	1	1	1	592.842	1183.67	2	1183.67	-0.0025	1	23.6	0.23	R	KWPETIAALR	N			Cmpd 161, AutoMSn(592.8417), 20.2 min
	1	gi|000004763	S-methyltransferase [Phytophthora parasitica INRA-310]	802	86841	76	39	21	13	32.7	5.86	302	1	1	1	592.842	1183.67	2	1183.67	-0.001	1	16.82	1.1	R	KWPETIAALR	N			Cmpd 160, AutoMSn(592.8424), 20.2 min
	1	gi|000004763	S-methyltransferase [Phytophthora parasitica INRA-310]	802	86841	76	39	21	13	32.7	5.86	325	2	1	1	608.814	1215.61	2	1215.62	-0.0029	0	6.77	12	R	GVDGIPALDMTK	W			Cmpd 266, AutoMSn(608.8143), 22.8 min
	1	gi|000004763	S-methyltransferase [Phytophthora parasitica INRA-310]	802	86841	76	39	21	13	32.7	5.86	326	1	1	1	608.815	1215.62	2	1215.62	-0.0013	0	35.27	0.017	R	GVDGIPALDMTK	W			Cmpd 263, AutoMSn(608.8151), 22.7 min
	1	gi|000004763	S-methyltransferase [Phytophthora parasitica INRA-310]	802	86841	76	39	21	13	32.7	5.86	327	1	1	1	608.815	1215.62	2	1215.62	-0.0011	0	19.34	0.68	R	GVDGIPALDMTK	W			Cmpd 265, AutoMSn(608.8152), 22.7 min
	1	gi|000004763	S-methyltransferase [Phytophthora parasitica INRA-310]	802	86841	76	39	21	13	32.7	5.86	328	1	1	1	608.816	1215.62	2	1215.62	0.0002	0	25.23	0.18	R	GVDGIPALDMTK	W			Cmpd 262, AutoMSn(608.8159), 22.6 min
	1	gi|000004763	S-methyltransferase [Phytophthora parasitica INRA-310]	802	86841	76	39	21	13	32.7	5.86	329	1	1	1	608.816	1215.62	2	1215.62	0.0006	0	12.36	3.4	R	GVDGIPALDMTK	W			Cmpd 260, AutoMSn(608.8160), 22.6 min
	1	gi|000004763	S-methyltransferase [Phytophthora parasitica INRA-310]	802	86841	76	39	21	13	32.7	5.86	330	1	1	1	608.818	1215.62	2	1215.62	0.0037	0	9.74	6.2	R	GVDGIPALDMTK	W			Cmpd 258, AutoMSn(608.8176), 22.5 min
	1	gi|000004763	S-methyltransferase [Phytophthora parasitica INRA-310]	802	86841	76	39	21	13	32.7	5.86	331	1	1	1	608.818	1215.62	2	1215.62	0.0052	0	38.17	0.0089	R	GVDGIPALDMTK	W			Cmpd 264, AutoMSn(608.8183), 22.7 min
	1	gi|000004763	S-methyltransferase [Phytophthora parasitica INRA-310]	802	86841	76	39	21	13	32.7	5.86	348	1	1	1	616.812	1231.61	2	1231.61	-0.0024	0	14.25	2.2	R	GVDGIPALDMTK	W	Oxidation (M)	0.000000000200.0	Cmpd 169, AutoMSn(616.8120), 20.4 min
	1	gi|000004763	S-methyltransferase [Phytophthora parasitica INRA-310]	802	86841	76	39	21	13	32.7	5.86	349	1	1	1	616.812	1231.61	2	1231.61	-0.0014	0	29.21	0.071	R	GVDGIPALDMTK	W	Oxidation (M)	0.000000000200.0	Cmpd 183, AutoMSn(616.8125), 20.7 min
	1	gi|000004763	S-methyltransferase [Phytophthora parasitica INRA-310]	802	86841	76	39	21	13	32.7	5.86	350	1	1	1	616.813	1231.61	2	1231.61	-0.001	0	26.59	0.13	R	GVDGIPALDMTK	W	Oxidation (M)	0.000000000200.0	Cmpd 172, AutoMSn(616.8127), 20.5 min
	1	gi|000004763	S-methyltransferase [Phytophthora parasitica INRA-310]	802	86841	76	39	21	13	32.7	5.86	351	1	1	1	616.814	1231.61	2	1231.61	0.0019	0	49.03	0.00074	R	GVDGIPALDMTK	W	Oxidation (M)	0.000000000200.0	Cmpd 176, AutoMSn(616.8141), 20.5 min
	1	gi|000004763	S-methyltransferase [Phytophthora parasitica INRA-310]	802	86841	76	39	21	13	32.7	5.86	352	1	1	1	620.295	1238.58	2	1238.58	-0.0014	1	36.36	0.012	R	SDDETIREFK	A			Cmpd 32, AutoMSn(620.2955), 15.6 min
	1	gi|000004763	S-methyltransferase [Phytophthora parasitica INRA-310]	802	86841	76	39	21	13	32.7	5.86	353	1	1	1	413.866	1238.58	3	1238.58	-0.0009	1	50.22	0.00051	R	SDDETIREFK	A			Cmpd 30, AutoMSn(413.8663), 15.5 min
	1	gi|000004763	S-methyltransferase [Phytophthora parasitica INRA-310]	802	86841	76	39	21	13	32.7	5.86	354	1	1	1	620.296	1238.58	2	1238.58	-0.0007	1	33.02	0.027	R	SDDETIREFK	A			Cmpd 31, AutoMSn(620.2959), 15.5 min
	1	gi|000004763	S-methyltransferase [Phytophthora parasitica INRA-310]	802	86841	76	39	21	13	32.7	5.86	355	1	1	1	413.866	1238.58	3	1238.58	-0.0001	1	50.43	0.00049	R	SDDETIREFK	A			Cmpd 33, AutoMSn(413.8665), 15.7 min
	1	gi|000004763	S-methyltransferase [Phytophthora parasitica INRA-310]	802	86841	76	39	21	13	32.7	5.86	356	1	1	1	620.297	1238.58	2	1238.58	0.0015	1	38.57	0.0075	R	SDDETIREFK	A			Cmpd 34, AutoMSn(620.2970), 15.7 min
	1	gi|000004763	S-methyltransferase [Phytophthora parasitica INRA-310]	802	86841	76	39	21	13	32.7	5.86	357	1	1	1	620.298	1238.58	2	1238.58	0.0025	1	21.25	0.4	R	SDDETIREFK	A			Cmpd 29, AutoMSn(620.2975), 15.5 min
	1	gi|000004763	S-methyltransferase [Phytophthora parasitica INRA-310]	802	86841	76	39	21	13	32.7	5.86	358	1	1	1	413.868	1238.58	3	1238.58	0.0036	1	26.43	0.12	R	SDDETIREFK	A			Cmpd 27, AutoMSn(413.8678), 15.4 min
	1	gi|000004763	S-methyltransferase [Phytophthora parasitica INRA-310]	802	86841	76	39	21	13	32.7	5.86	359	1	1	1	413.868	1238.58	3	1238.58	0.0036	1	28.19	0.082	R	SDDETIREFK	A			Cmpd 28, AutoMSn(413.8678), 15.5 min
	1	gi|000004763	S-methyltransferase [Phytophthora parasitica INRA-310]	802	86841	76	39	21	13	32.7	5.86	418	1	1	1	493.611	1477.81	3	1477.81	-0.0021	0	31.51	0.04	R	EVQIHEPSLVTVK	A			Cmpd 150, AutoMSn(493.6113), 19.5 min
	1	gi|000004763	S-methyltransferase [Phytophthora parasitica INRA-310]	802	86841	76	39	21	13	32.7	5.86	419	1	1	1	493.612	1477.81	3	1477.81	-0.0006	0	21.79	0.37	R	EVQIHEPSLVTVK	A			Cmpd 147, AutoMSn(493.6118), 19.5 min
	1	gi|000004763	S-methyltransferase [Phytophthora parasitica INRA-310]	802	86841	76	39	21	13	32.7	5.86	423	1	1	1	749.85	1497.69	2	1497.69	-0.0033	0	27.09	0.1	K	DEYLQWGVDAFR	L			Cmpd 407, AutoMSn(749.8501), 26.6 min
	1	gi|000004763	S-methyltransferase [Phytophthora parasitica INRA-310]	802	86841	76	39	21	13	32.7	5.86	424	3	1	1	749.852	1497.69	2	1497.69	-0.0001	0	6.26	12	K	DEYLQWGVDAFR	L			Cmpd 403, AutoMSn(749.8516), 26.4 min
	1	gi|000004763	S-methyltransferase [Phytophthora parasitica INRA-310]	802	86841	76	39	21	13	32.7	5.86	425	1	1	1	749.855	1497.7	2	1497.69	0.0069	0	26.73	0.11	K	DEYLQWGVDAFR	L			Cmpd 404, AutoMSn(749.8552), 26.5 min
	1	gi|000004763	S-methyltransferase [Phytophthora parasitica INRA-310]	802	86841	76	39	21	13	32.7	5.86	440	1	1	1	517.626	1549.86	3	1549.86	-0.0024	1	21.85	0.37	R	NKLSEAELLAVAHR	V			Cmpd 130, AutoMSn(517.6257), 19.1 min
	1	gi|000004763	S-methyltransferase [Phytophthora parasitica INRA-310]	802	86841	76	39	21	13	32.7	5.86	442	1	1	1	522.953	1565.84	3	1565.85	-0.0074	0	44.74	0.0019	R	EFVVAQSFTSKPVK	G			Cmpd 146, AutoMSn(522.9533), 19.5 min
	1	gi|000004763	S-methyltransferase [Phytophthora parasitica INRA-310]	802	86841	76	39	21	13	32.7	5.86	443	1	1	1	783.927	1565.84	2	1565.85	-0.0058	0	15.68	1.5	R	EFVVAQSFTSKPVK	G			Cmpd 154, AutoMSn(783.9270), 19.7 min
	1	gi|000004763	S-methyltransferase [Phytophthora parasitica INRA-310]	802	86841	76	39	21	13	32.7	5.86	444	1	1	1	783.929	1565.84	2	1565.85	-0.0024	0	23.18	0.27	R	EFVVAQSFTSKPVK	G			Cmpd 149, AutoMSn(783.9288), 19.5 min
	1	gi|000004763	S-methyltransferase [Phytophthora parasitica INRA-310]	802	86841	76	39	21	13	32.7	5.86	445	1	1	1	522.956	1565.85	3	1565.85	-0.0002	0	46.94	0.0011	R	EFVVAQSFTSKPVK	G			Cmpd 151, AutoMSn(522.9557), 19.6 min
	1	gi|000004763	S-methyltransferase [Phytophthora parasitica INRA-310]	802	86841	76	39	21	13	32.7	5.86	446	1	1	1	522.956	1565.85	3	1565.85	0.0002	0	63.73	2.4e-05	R	EFVVAQSFTSKPVK	G			Cmpd 148, AutoMSn(522.9558), 19.5 min
	1	gi|000004763	S-methyltransferase [Phytophthora parasitica INRA-310]	802	86841	76	39	21	13	32.7	5.86	447	1	1	1	783.932	1565.85	2	1565.85	0.0039	0	20.86	0.46	R	EFVVAQSFTSKPVK	G			Cmpd 152, AutoMSn(783.9319), 19.6 min
	1	gi|000004763	S-methyltransferase [Phytophthora parasitica INRA-310]	802	86841	76	39	21	13	32.7	5.86	451	1	1	1	542.936	1625.79	3	1625.78	0.0037	1	38.31	0.0078	K	KDEYLQWGVDAFR	L			Cmpd 283, AutoMSn(542.9364), 23.2 min
	1	gi|000004763	S-methyltransferase [Phytophthora parasitica INRA-310]	802	86841	76	39	21	13	32.7	5.86	452	1	1	1	542.937	1625.79	3	1625.78	0.0061	1	39.58	0.0058	K	KDEYLQWGVDAFR	L			Cmpd 281, AutoMSn(542.9372), 23.2 min
	1	gi|000004763	S-methyltransferase [Phytophthora parasitica INRA-310]	802	86841	76	39	21	13	32.7	5.86	453	1	1	1	542.937	1625.79	3	1625.78	0.0064	1	45.35	0.0015	K	KDEYLQWGVDAFR	L			Cmpd 286, AutoMSn(542.9374), 23.3 min
	1	gi|000004763	S-methyltransferase [Phytophthora parasitica INRA-310]	802	86841	76	39	21	13	32.7	5.86	461	1	1	1	584.332	1749.97	3	1749.98	-0.0073	1	15.39	1.7	K	LLPAKQVVVNPDCGLK	T	Carbamidomethyl (C)	0.0000000000001000.0	Cmpd 139, AutoMSn(584.3319), 19.3 min
	1	gi|000004763	S-methyltransferase [Phytophthora parasitica INRA-310]	802	86841	76	39	21	13	32.7	5.86	462	1	1	1	584.335	1749.98	3	1749.98	0.0023	1	17.87	1	K	LLPAKQVVVNPDCGLK	T	Carbamidomethyl (C)	0.0000000000001000.0	Cmpd 142, AutoMSn(584.3351), 19.4 min
	1	gi|000004763	S-methyltransferase [Phytophthora parasitica INRA-310]	802	86841	76	39	21	13	32.7	5.86	468	1	1	1	902.923	1803.83	2	1803.83	-0.0005	0	38.05	0.0083	R	GFAFTQNGWVQSYGSR	C			Cmpd 328, AutoMSn(902.9235), 24.3 min
	1	gi|000004763	S-methyltransferase [Phytophthora parasitica INRA-310]	802	86841	76	39	21	13	32.7	5.86	478	2	1	1	907.495	1812.97	2	1812.97	0.001	0	12.87	2.8	K	FNPTVVLEQLQEIQR	I			Cmpd 443, AutoMSn(907.4945), 28.2 min
	1	gi|000004763	S-methyltransferase [Phytophthora parasitica INRA-310]	802	86841	76	39	21	13	32.7	5.86	479	1	1	1	605.333	1812.98	3	1812.97	0.0031	0	54.28	0.0002	K	FNPTVVLEQLQEIQR	I			Cmpd 447, AutoMSn(605.3328), 28.3 min
	1	gi|000004763	S-methyltransferase [Phytophthora parasitica INRA-310]	802	86841	76	39	21	13	32.7	5.86	480	1	1	1	605.333	1812.98	3	1812.97	0.0054	0	32.59	0.03	K	FNPTVVLEQLQEIQR	I			Cmpd 445, AutoMSn(605.3336), 28.3 min
	1	gi|000004763	S-methyltransferase [Phytophthora parasitica INRA-310]	802	86841	76	39	21	13	32.7	5.86	481	2	1	1	605.337	1812.99	3	1812.97	0.0151	0	14.19	2.1	K	FNPTVVLEQLQEIQR	I			Cmpd 442, AutoMSn(605.3368), 28.2 min
	1	gi|000004763	S-methyltransferase [Phytophthora parasitica INRA-310]	802	86841	76	39	21	13	32.7	5.86	507	1	1	1	659.006	1974	3	1974	0.0005	0	32.67	0.026	R	LAGVQPSDFTRPSPFAER	R			Cmpd 209, AutoMSn(659.0061), 21.4 min
	1	gi|000004763	S-methyltransferase [Phytophthora parasitica INRA-310]	802	86841	76	39	21	13	32.7	5.86	508	1	1	1	659.008	1974	3	1974	0.0055	0	23.04	0.24	R	LAGVQPSDFTRPSPFAER	R			Cmpd 207, AutoMSn(659.0078), 21.3 min
	1	gi|000004763	S-methyltransferase [Phytophthora parasitica INRA-310]	802	86841	76	39	21	13	32.7	5.86	526	2	1	1	1042	2081.99	2	2082.06	-0.0677	1	4.84	16	K	CQVIQVDEPALREGMPLK	A	Carbamidomethyl (C)	0.100000000000000000.0	Cmpd 339, AutoMSn(1042.0035), 24.6 min
	1	gi|000004763	S-methyltransferase [Phytophthora parasitica INRA-310]	802	86841	76	39	21	13	32.7	5.86	584	1	1	1	811.759	2432.26	3	2432.26	-0.0031	0	18.75	0.63	R	DLGPGTYDIHSPVVPPTEQIVAK	L			Cmpd 295, AutoMSn(811.7592), 23.5 min
	1	gi|000004763	S-methyltransferase [Phytophthora parasitica INRA-310]	802	86841	76	39	21	13	32.7	5.86	586	1	1	1	811.761	2432.26	3	2432.26	0.0022	0	17.71	0.8	R	DLGPGTYDIHSPVVPPTEQIVAK	L			Cmpd 298, AutoMSn(811.7609), 23.6 min
	1	gi|000004763	S-methyltransferase [Phytophthora parasitica INRA-310]	802	86841	76	39	21	13	32.7	5.86	587	1	1	1	811.762	2432.26	3	2432.26	0.0051	0	21.26	0.36	R	DLGPGTYDIHSPVVPPTEQIVAK	L			Cmpd 301, AutoMSn(811.7619), 23.7 min
	1	gi|000004763	S-methyltransferase [Phytophthora parasitica INRA-310]	802	86841	76	39	21	13	32.7	5.86	588	1	1	1	811.786	2432.34	3	2432.34	-0.0056	0	11.02	4.4	K	QLPGLPPLPTTTIGSFPQTAQIR	A			Cmpd 433, AutoMSn(811.7863), 28.0 min
	1	gi|000004763	S-methyltransferase [Phytophthora parasitica INRA-310]	802	86841	76	39	21	13	32.7	5.86	590	1	1	1	811.787	2432.34	3	2432.34	-0.0041	0	26.16	0.13	K	QLPGLPPLPTTTIGSFPQTAQIR	A			Cmpd 436, AutoMSn(811.7868), 28.0 min
	1	gi|000004763	S-methyltransferase [Phytophthora parasitica INRA-310]	802	86841	76	39	21	13	32.7	5.86	593	1	1	1	811.793	2432.36	3	2432.34	0.015	0	14.42	2.1	K	QLPGLPPLPTTTIGSFPQTAQIR	A			Cmpd 434, AutoMSn(811.7932), 28.0 min	emPAI	1.1
	2	gi|000003004	protein [Pythium insidiosum PIS]	45	114356	4	3	2	1	3.2	8.51	414	1	1	1	721.373	1440.73	2	1440.77	-0.0369	0	35.91	0.015	R	NASELNGAVALVQR	G			Cmpd 173, AutoMSn(721.3731), 20.5 min
	2	gi|000003004	protein [Pythium insidiosum PIS]	45	114356	4	3	2	1	3.2	8.51	415	1	1	1	721.375	1440.73	2	1440.77	-0.0335	0	31.9	0.037	R	NASELNGAVALVQR	G			Cmpd 178, AutoMSn(721.3748), 20.6 min
	2	gi|000003004	protein [Pythium insidiosum PIS]	45	114356	4	3	2	1	3.2	8.51	416	1	1	1	721.377	1440.74	2	1440.77	-0.029	0	37.34	0.011	R	NASELNGAVALVQR	G			Cmpd 182, AutoMSn(721.3770), 20.7 min
	2	gi|000003004	protein [Pythium insidiosum PIS]	45	114356	4	3	2	1	3.2	8.51	566	3	1	1	790.069	2367.18	3	2367.19	-0.0022	1	4.59	16	R	LLAMQQHQQQQQGSGSWIKR	K	Oxidation (M)	0.00020000000000000000.0	Cmpd 371, AutoMSn(790.0688), 25.5 min	emPAI	0.03
	3	gi|000008278	protein [Pythium insidiosum PIS]	22	153480	6	0	3	0	3	6.2	208	2	1	1	948.686	947.679	1	947.547	0.1312	1	4.14	36	R	AVVGKSMLK	A	Oxidation (M)	0.000000200.0	Cmpd 558, AutoMSn(948.6858), 35.9 min
	3	gi|000008278	protein [Pythium insidiosum PIS]	22	153480	6	0	3	0	3	6.2	209	2	1	1	948.688	947.681	1	947.547	0.1333	1	7.99	15	R	AVVGKSMLK	A	Oxidation (M)	0.000000200.0	Cmpd 560, AutoMSn(948.6879), 35.9 min
	3	gi|000008278	protein [Pythium insidiosum PIS]	22	153480	6	0	3	0	3	6.2	210	2	1	1	948.69	947.683	1	947.547	0.1354	1	8.63	13	R	AVVGKSMLK	A	Oxidation (M)	0.000000200.0	Cmpd 556, AutoMSn(948.6901), 35.8 min
	3	gi|000008278	protein [Pythium insidiosum PIS]	22	153480	6	0	3	0	3	6.2	463	5	1	1	589.006	1764	3	1763.89	0.1009	1	3.6	26	R	EATCLNKILWEMLK	R	Carbamidomethyl (C); Oxidation (M)	0.00010000000200.0	Cmpd 143, AutoMSn(589.0059), 19.4 min
	3	gi|000008278	protein [Pythium insidiosum PIS]	22	153480	6	0	3	0	3	6.2	509	1	1	1	663.347	1987.02	3	1987.04	-0.0248	0	9.39	5.8	R	EALPMPTTVVFLEQLAGR	G	Oxidation (M)	0.000020000000000000.0	Cmpd 200, AutoMSn(663.3473), 21.1 min
	3	gi|000008278	protein [Pythium insidiosum PIS]	22	153480	6	0	3	0	3	6.2	510	1	1	1	663.35	1987.03	3	1987.04	-0.0163	0	21.8	0.33	R	EALPMPTTVVFLEQLAGR	G	Oxidation (M)	0.000020000000000000.0	Cmpd 197, AutoMSn(663.3501), 21.0 min	emPAI	0.02
	4	gi|000006277	protein [Pythium insidiosum PIS]	18	54798	8	0	1	0	2	5.8	262	1	1	1	551.795	1101.58	2	1101.55	0.0229	1	15.33	1.7	R	SQEPASTARR	R			Cmpd 46, AutoMSn(551.7951), 16.1 min
	4	gi|000006277	protein [Pythium insidiosum PIS]	18	54798	8	0	1	0	2	5.8	263	2	1	1	551.796	1101.58	2	1101.55	0.024	1	11.07	4.6	R	SQEPASTARR	R			Cmpd 47, AutoMSn(551.7956), 16.1 min
	4	gi|000006277	protein [Pythium insidiosum PIS]	18	54798	8	0	1	0	2	5.8	264	2	1	1	551.796	1101.58	2	1101.55	0.0245	1	13.56	2.6	R	SQEPASTARR	R			Cmpd 48, AutoMSn(551.7959), 16.1 min
	4	gi|000006277	protein [Pythium insidiosum PIS]	18	54798	8	0	1	0	2	5.8	265	1	1	1	551.796	1101.58	2	1101.55	0.0247	1	18.09	0.92	R	SQEPASTARR	R			Cmpd 44, AutoMSn(551.7960), 16.0 min
	4	gi|000006277	protein [Pythium insidiosum PIS]	18	54798	8	0	1	0	2	5.8	266	1	1	1	551.796	1101.58	2	1101.55	0.0247	1	14.01	2.3	R	SQEPASTARR	R			Cmpd 50, AutoMSn(551.7960), 16.2 min
	4	gi|000006277	protein [Pythium insidiosum PIS]	18	54798	8	0	1	0	2	5.8	267	1	1	1	551.796	1101.58	2	1101.55	0.0249	1	13.43	2.7	R	SQEPASTARR	R			Cmpd 45, AutoMSn(551.7961), 16.0 min
	4	gi|000006277	protein [Pythium insidiosum PIS]	18	54798	8	0	1	0	2	5.8	268	1	1	1	551.797	1101.58	2	1101.55	0.0263	1	12.99	3	R	SQEPASTARR	R			Cmpd 51, AutoMSn(551.7968), 16.2 min
	4	gi|000006277	protein [Pythium insidiosum PIS]	18	54798	8	0	1	0	2	5.8	269	5	1	1	551.797	1101.58	2	1101.55	0.0264	1	4.72	20	R	SQEPASTARR	R			Cmpd 49, AutoMSn(551.7968), 16.2 min	emPAI	0.06
	5	gi|000000646	family monothiol glutaredoxin [Phytophthora parasitica P1569]	16	52507	1	0	1	0	2.3	4.69	279	1	1	1	570.305	1138.6	2	1138.57	0.021	1	15.76	1.3	R	SHAVGGGGRWR	G			Cmpd 309, AutoMSn(570.3050), 23.8 min	emPAI	0.06
	6	gi|000004057	protein [Pythium insidiosum PIS]	16	78967	1	0	1	0	1.4	6.21	279	1	0	1	570.305	1138.6	2	1138.61	-0.0102	1	15.76	1.3	K	YGECIKVSIK	D			Cmpd 309, AutoMSn(570.3050), 23.8 min	emPAI	0.04
	7	gi|000006246	protein [Pythium insidiosum PIS]	16	50722	1	0	1	0	1.9	9.5	279	1	0	1	570.305	1138.6	2	1138.69	-0.0908	1	15.76	1.3	K	LIQPNWIKK	H			Cmpd 309, AutoMSn(570.3050), 23.8 min	emPAI	0.06
Protein ID #10	Peak list format	Mascot generic
	Search type	MIS
	Mascot version	2.3.02
	Database	Pythium
	Fasta file	141115.pis_proteins_long_id.fna
	Total sequences	14962
	Total residues	7472161
	Sequences after taxonomy filter	14962
	Number of queries	907
	Variable modifications	--------------------------------------------------------
	Identifier	Name	Delta	Neutral loss(es)
	1	Carbamidomethyl (C)	57.0215
	2	Oxidation (M)	15.9949	0	63.9983
	Search Parameters	--------------------------------------------------------
	Taxonomy filter	All entries
	Enzyme	Trypsin
	Maximum Missed Cleavages	1
	Fixed modifications
	Variable modifications	Carbamidomethyl (C),Oxidation (M)
	Peptide Mass Tolerance	0.8
	Peptide Mass Tolerance Units	Da
	Fragment Mass Tolerance	0.8
	Fragment Mass Tolerance Units	Da
	Mass values	Monoisotopic
	Instrument type	ESI-QUAD-TOF
	Format parameters	--------------------------------------------------------
	Significance threshold	0.05
	Max. number of hits	0
	Use MudPIT protein scoring	1
	Ions score cut-off	0
	Include same-set proteins
	Include sub-set proteins	0
	Include unassigned	0
	Require bold red	0
	Use homology threshold	0
	Group protein families	0
	Protein hits	--------------------------------------------------------
	prot_hit_num	prot_acc	prot_desc	prot_score	prot_mass	prot_matches	prot_matches_sig	prot_sequences	prot_sequences_sig	prot_cover	prot_pi	pep_query	pep_rank	pep_isbold	pep_isunique	pep_exp_mz	pep_exp_mr	pep_exp_z	pep_calc_mr	pep_delta	pep_miss	pep_score	pep_expect	pep_res_before	pep_seq	pep_res_after	pep_var_mod	pep_var_mod_pos	pep_scan_title
	1	gi|000007021	hydratase, mitochondrial [Phytophthora parasitica P1569]	3605	84230	162	112	37	28	52.5	6.18	103	1	1	1	370.214	738.414	2	738.414	0.0005	0	17.32	0.75	K	NLHTVR	K			Cmpd 1, AutoMSn(370.2143), 10.0 min
	1	gi|000007021	hydratase, mitochondrial [Phytophthora parasitica P1569]	3605	84230	162	112	37	28	52.5	6.18	110	1	1	1	781.381	780.374	1	780.381	-0.0066	0	25.87	0.13	K	FDAPFGK	E			Cmpd 223, AutoMSn(781.3813), 19.0 min
	1	gi|000007021	hydratase, mitochondrial [Phytophthora parasitica P1569]	3605	84230	162	112	37	28	52.5	6.18	111	1	1	1	391.197	780.38	2	780.381	-0.0011	0	41.38	0.0038	K	FDAPFGK	E			Cmpd 221, AutoMSn(391.1970), 19.0 min
	1	gi|000007021	hydratase, mitochondrial [Phytophthora parasitica P1569]	3605	84230	162	112	37	28	52.5	6.18	112	1	1	1	391.197	780.38	2	780.381	-0.0003	0	35.84	0.014	K	FDAPFGK	E			Cmpd 220, AutoMSn(391.1974), 18.9 min
	1	gi|000007021	hydratase, mitochondrial [Phytophthora parasitica P1569]	3605	84230	162	112	37	28	52.5	6.18	113	1	1	1	391.198	780.382	2	780.381	0.0009	0	37.07	0.01	K	FDAPFGK	E			Cmpd 224, AutoMSn(391.1981), 19.0 min
	1	gi|000007021	hydratase, mitochondrial [Phytophthora parasitica P1569]	3605	84230	162	112	37	28	52.5	6.18	148	1	1	1	858.522	857.514	1	857.522	-0.0077	0	9.94	6.6	K	VADILTVK	G			Cmpd 247, AutoMSn(858.5218), 19.5 min
	1	gi|000007021	hydratase, mitochondrial [Phytophthora parasitica P1569]	3605	84230	162	112	37	28	52.5	6.18	150	1	1	1	429.767	857.518	2	857.522	-0.0038	0	44.49	0.0023	K	VADILTVK	G			Cmpd 239, AutoMSn(429.7665), 19.4 min
	1	gi|000007021	hydratase, mitochondrial [Phytophthora parasitica P1569]	3605	84230	162	112	37	28	52.5	6.18	151	1	1	1	429.767	857.519	2	857.522	-0.0034	0	28.87	0.085	K	VADILTVK	G			Cmpd 238, AutoMSn(429.7667), 19.3 min
	1	gi|000007021	hydratase, mitochondrial [Phytophthora parasitica P1569]	3605	84230	162	112	37	28	52.5	6.18	152	1	1	1	429.767	857.52	2	857.522	-0.0024	0	38.47	0.0093	K	VADILTVK	G			Cmpd 242, AutoMSn(429.7672), 19.4 min
	1	gi|000007021	hydratase, mitochondrial [Phytophthora parasitica P1569]	3605	84230	162	112	37	28	52.5	6.18	167	1	1	1	438.235	874.455	2	874.455	-0.0003	0	29.49	0.074	K	LSGWTSPK	D			Cmpd 127, AutoMSn(438.2346), 16.6 min
	1	gi|000007021	hydratase, mitochondrial [Phytophthora parasitica P1569]	3605	84230	162	112	37	28	52.5	6.18	190	1	1	1	460.747	919.479	2	919.48	-0.0012	0	40.44	0.0059	K	AGSALNLMK	M	Oxidation (M)	0.000000020.0	Cmpd 87, AutoMSn(460.7465), 15.6 min
	1	gi|000007021	hydratase, mitochondrial [Phytophthora parasitica P1569]	3605	84230	162	112	37	28	52.5	6.18	191	1	1	1	460.748	919.481	2	919.48	0.0015	0	58.11	0.0001	K	AGSALNLMK	M	Oxidation (M)	0.000000020.0	Cmpd 84, AutoMSn(460.7479), 15.5 min
	1	gi|000007021	hydratase, mitochondrial [Phytophthora parasitica P1569]	3605	84230	162	112	37	28	52.5	6.18	193	1	1	1	461.739	921.463	2	921.467	-0.0037	0	17.97	0.9	R	EHAALEPR	H			Cmpd 3, AutoMSn(461.7388), 12.0 min
	1	gi|000007021	hydratase, mitochondrial [Phytophthora parasitica P1569]	3605	84230	162	112	37	28	52.5	6.18	194	1	1	1	461.739	921.464	2	921.467	-0.003	0	35.94	0.014	R	EHAALEPR	H			Cmpd 6, AutoMSn(461.7392), 12.1 min
	1	gi|000007021	hydratase, mitochondrial [Phytophthora parasitica P1569]	3605	84230	162	112	37	28	52.5	6.18	195	1	1	1	461.739	921.464	2	921.467	-0.0028	0	53.83	0.00023	R	EHAALEPR	H			Cmpd 10, AutoMSn(461.7393), 12.2 min
	1	gi|000007021	hydratase, mitochondrial [Phytophthora parasitica P1569]	3605	84230	162	112	37	28	52.5	6.18	196	1	1	1	461.74	921.465	2	921.467	-0.0022	0	54.15	0.00022	R	EHAALEPR	H			Cmpd 8, AutoMSn(461.7396), 12.2 min
	1	gi|000007021	hydratase, mitochondrial [Phytophthora parasitica P1569]	3605	84230	162	112	37	28	52.5	6.18	197	1	1	1	461.74	921.465	2	921.467	-0.0016	0	31.91	0.036	R	EHAALEPR	H			Cmpd 5, AutoMSn(461.7398), 12.1 min
	1	gi|000007021	hydratase, mitochondrial [Phytophthora parasitica P1569]	3605	84230	162	112	37	28	52.5	6.18	198	1	1	1	461.74	921.466	2	921.467	-0.0009	0	46.3	0.0013	R	EHAALEPR	H			Cmpd 12, AutoMSn(461.7402), 12.3 min
	1	gi|000007021	hydratase, mitochondrial [Phytophthora parasitica P1569]	3605	84230	162	112	37	28	52.5	6.18	200	1	1	1	461.74	921.466	2	921.467	-0.0007	0	49.15	0.00068	R	EHAALEPR	H			Cmpd 13, AutoMSn(461.7403), 12.3 min
	1	gi|000007021	hydratase, mitochondrial [Phytophthora parasitica P1569]	3605	84230	162	112	37	28	52.5	6.18	201	1	1	1	461.74	921.466	2	921.467	-0.0005	0	49.38	0.00065	R	EHAALEPR	H			Cmpd 14, AutoMSn(461.7404), 12.4 min
	1	gi|000007021	hydratase, mitochondrial [Phytophthora parasitica P1569]	3605	84230	162	112	37	28	52.5	6.18	202	1	1	1	461.741	921.467	2	921.467	0	0	41.23	0.0042	R	EHAALEPR	H			Cmpd 9, AutoMSn(461.7407), 12.2 min
	1	gi|000007021	hydratase, mitochondrial [Phytophthora parasitica P1569]	3605	84230	162	112	37	28	52.5	6.18	203	1	1	1	461.741	921.467	2	921.467	0.0005	0	46.15	0.0014	R	EHAALEPR	H			Cmpd 11, AutoMSn(461.7409), 12.3 min
	1	gi|000007021	hydratase, mitochondrial [Phytophthora parasitica P1569]	3605	84230	162	112	37	28	52.5	6.18	204	1	1	1	461.741	921.468	2	921.467	0.0012	0	35.8	0.015	R	EHAALEPR	H			Cmpd 7, AutoMSn(461.7413), 12.1 min
	1	gi|000007021	hydratase, mitochondrial [Phytophthora parasitica P1569]	3605	84230	162	112	37	28	52.5	6.18	266	1	1	1	528.26	1054.51	2	1054.51	-0.0025	0	34.45	0.019	K	NQFTGVFDK	V			Cmpd 251, AutoMSn(528.2602), 19.6 min
	1	gi|000007021	hydratase, mitochondrial [Phytophthora parasitica P1569]	3605	84230	162	112	37	28	52.5	6.18	267	1	1	1	528.26	1054.51	2	1054.51	-0.0021	0	33.19	0.025	K	NQFTGVFDK	V			Cmpd 248, AutoMSn(528.2604), 19.6 min
	1	gi|000007021	hydratase, mitochondrial [Phytophthora parasitica P1569]	3605	84230	162	112	37	28	52.5	6.18	268	1	1	1	528.261	1054.51	2	1054.51	-0.0014	0	30.07	0.051	K	NQFTGVFDK	V			Cmpd 253, AutoMSn(528.2608), 19.7 min
	1	gi|000007021	hydratase, mitochondrial [Phytophthora parasitica P1569]	3605	84230	162	112	37	28	52.5	6.18	288	1	1	1	551.269	1100.52	2	1100.53	-0.0026	0	56.35	0.00013	K	NSIFTSYNR	N			Cmpd 199, AutoMSn(551.2685), 18.4 min
	1	gi|000007021	hydratase, mitochondrial [Phytophthora parasitica P1569]	3605	84230	162	112	37	28	52.5	6.18	289	1	1	1	551.269	1100.52	2	1100.53	-0.0017	0	41.64	0.0039	K	NSIFTSYNR	N			Cmpd 193, AutoMSn(551.2690), 18.3 min
	1	gi|000007021	hydratase, mitochondrial [Phytophthora parasitica P1569]	3605	84230	162	112	37	28	52.5	6.18	290	1	1	1	551.27	1100.52	2	1100.53	-0.0003	0	42.29	0.0034	K	NSIFTSYNR	N			Cmpd 196, AutoMSn(551.2697), 18.4 min
	1	gi|000007021	hydratase, mitochondrial [Phytophthora parasitica P1569]	3605	84230	162	112	37	28	52.5	6.18	334	1	1	1	582.347	1162.68	2	1162.7	-0.0164	0	32.52	0.037	K	VPVPLSVLDPK	G			Cmpd 443, AutoMSn(582.3472), 24.1 min
	1	gi|000007021	hydratase, mitochondrial [Phytophthora parasitica P1569]	3605	84230	162	112	37	28	52.5	6.18	337	1	1	1	582.354	1162.69	2	1162.7	-0.0034	0	38.87	0.0088	K	VPVPLSVLDPK	G			Cmpd 445, AutoMSn(582.3537), 24.2 min
	1	gi|000007021	hydratase, mitochondrial [Phytophthora parasitica P1569]	3605	84230	162	112	37	28	52.5	6.18	338	1	1	1	582.355	1162.7	2	1162.7	-0.0011	0	55.88	0.00018	K	VPVPLSVLDPK	G			Cmpd 448, AutoMSn(582.3548), 24.3 min
	1	gi|000007021	hydratase, mitochondrial [Phytophthora parasitica P1569]	3605	84230	162	112	37	28	52.5	6.18	343	2	1	1	1173.65	1172.64	1	1172.65	-0.0085	0	16.62	1.3	K	DLVDMQVLIK	A			Cmpd 539, AutoMSn(1173.6463), 26.3 min
	1	gi|000007021	hydratase, mitochondrial [Phytophthora parasitica P1569]	3605	84230	162	112	37	28	52.5	6.18	344	1	1	1	1173.65	1172.64	1	1172.65	-0.0058	0	16.12	1.5	K	DLVDMQVLIK	A			Cmpd 536, AutoMSn(1173.6490), 26.2 min
	1	gi|000007021	hydratase, mitochondrial [Phytophthora parasitica P1569]	3605	84230	162	112	37	28	52.5	6.18	348	1	1	1	595.328	1188.64	2	1188.64	-0.0009	0	22.42	0.34	K	DLVDMQVLIK	A	Oxidation (M)	0.0000200000.0	Cmpd 374, AutoMSn(595.3280), 22.6 min
	1	gi|000007021	hydratase, mitochondrial [Phytophthora parasitica P1569]	3605	84230	162	112	37	28	52.5	6.18	349	1	1	1	595.329	1188.64	2	1188.64	0.0015	0	26.37	0.14	K	DLVDMQVLIK	A	Oxidation (M)	0.0000200000.0	Cmpd 369, AutoMSn(595.3292), 22.5 min
	1	gi|000007021	hydratase, mitochondrial [Phytophthora parasitica P1569]	3605	84230	162	112	37	28	52.5	6.18	350	1	1	1	595.329	1188.64	2	1188.64	0.0018	0	35.34	0.017	K	DLVDMQVLIK	A	Oxidation (M)	0.0000200000.0	Cmpd 371, AutoMSn(595.3294), 22.5 min
	1	gi|000007021	hydratase, mitochondrial [Phytophthora parasitica P1569]	3605	84230	162	112	37	28	52.5	6.18	351	1	1	1	402.527	1204.56	3	1204.57	-0.0066	0	41.65	0.0042	R	MADYLHATQR	S			Cmpd 106, AutoMSn(402.5270), 16.0 min
	1	gi|000007021	hydratase, mitochondrial [Phytophthora parasitica P1569]	3605	84230	162	112	37	28	52.5	6.18	352	1	1	1	402.528	1204.56	3	1204.57	-0.0039	0	32.5	0.034	R	MADYLHATQR	S			Cmpd 110, AutoMSn(402.5279), 16.1 min
	1	gi|000007021	hydratase, mitochondrial [Phytophthora parasitica P1569]	3605	84230	162	112	37	28	52.5	6.18	353	1	1	1	603.289	1204.56	2	1204.57	-0.0015	0	18.02	0.96	R	MADYLHATQR	S			Cmpd 116, AutoMSn(603.2895), 16.2 min
	1	gi|000007021	hydratase, mitochondrial [Phytophthora parasitica P1569]	3605	84230	162	112	37	28	52.5	6.18	354	1	1	1	402.529	1204.57	3	1204.57	0.0004	0	31.71	0.041	R	MADYLHATQR	S			Cmpd 113, AutoMSn(402.5294), 16.1 min
	1	gi|000007021	hydratase, mitochondrial [Phytophthora parasitica P1569]	3605	84230	162	112	37	28	52.5	6.18	355	1	1	1	402.53	1204.57	3	1204.57	0.0013	0	32.68	0.033	R	MADYLHATQR	S			Cmpd 119, AutoMSn(402.5297), 16.3 min
	1	gi|000007021	hydratase, mitochondrial [Phytophthora parasitica P1569]	3605	84230	162	112	37	28	52.5	6.18	356	1	1	1	603.294	1204.57	2	1204.57	0.0073	0	23.9	0.25	R	MADYLHATQR	S			Cmpd 111, AutoMSn(603.2939), 16.1 min
	1	gi|000007021	hydratase, mitochondrial [Phytophthora parasitica P1569]	3605	84230	162	112	37	28	52.5	6.18	361	1	1	1	611.286	1220.56	2	1220.56	-0.0025	0	41.17	0.0043	R	MADYLHATQR	S	Oxidation (M)	0.2000000000.0	Cmpd 57, AutoMSn(611.2864), 14.7 min
	1	gi|000007021	hydratase, mitochondrial [Phytophthora parasitica P1569]	3605	84230	162	112	37	28	52.5	6.18	362	1	1	1	407.86	1220.56	3	1220.56	-0.0014	0	50.06	0.00056	R	MADYLHATQR	S	Oxidation (M)	0.2000000000.0	Cmpd 54, AutoMSn(407.8604), 14.7 min
	1	gi|000007021	hydratase, mitochondrial [Phytophthora parasitica P1569]	3605	84230	162	112	37	28	52.5	6.18	363	1	1	1	611.287	1220.56	2	1220.56	-0.0013	0	26.47	0.13	R	MADYLHATQR	S	Oxidation (M)	0.2000000000.0	Cmpd 58, AutoMSn(611.2870), 14.8 min
	1	gi|000007021	hydratase, mitochondrial [Phytophthora parasitica P1569]	3605	84230	162	112	37	28	52.5	6.18	364	1	1	1	407.861	1220.56	3	1220.56	-0.0002	0	36.92	0.012	R	MADYLHATQR	S	Oxidation (M)	0.2000000000.0	Cmpd 56, AutoMSn(407.8608), 14.7 min
	1	gi|000007021	hydratase, mitochondrial [Phytophthora parasitica P1569]	3605	84230	162	112	37	28	52.5	6.18	365	1	1	1	611.288	1220.56	2	1220.56	0.0004	0	49.95	0.00057	R	MADYLHATQR	S	Oxidation (M)	0.2000000000.0	Cmpd 55, AutoMSn(611.2879), 14.7 min
	1	gi|000007021	hydratase, mitochondrial [Phytophthora parasitica P1569]	3605	84230	162	112	37	28	52.5	6.18	366	1	1	1	407.862	1220.56	3	1220.56	0.0026	0	45.46	0.0016	R	MADYLHATQR	S	Oxidation (M)	0.2000000000.0	Cmpd 52, AutoMSn(407.8617), 14.6 min
	1	gi|000007021	hydratase, mitochondrial [Phytophthora parasitica P1569]	3605	84230	162	112	37	28	52.5	6.18	386	1	1	1	619.798	1237.58	2	1237.58	-0.0021	0	40.54	0.0048	K	GSPTIDQTYEK	M			Cmpd 80, AutoMSn(619.7975), 15.3 min
	1	gi|000007021	hydratase, mitochondrial [Phytophthora parasitica P1569]	3605	84230	162	112	37	28	52.5	6.18	387	1	1	1	619.798	1237.58	2	1237.58	-0.0011	0	42.46	0.0031	K	GSPTIDQTYEK	M			Cmpd 81, AutoMSn(619.7980), 15.4 min
	1	gi|000007021	hydratase, mitochondrial [Phytophthora parasitica P1569]	3605	84230	162	112	37	28	52.5	6.18	388	1	1	1	619.799	1237.58	2	1237.58	0.0002	0	22.32	0.32	K	GSPTIDQTYEK	M			Cmpd 78, AutoMSn(619.7987), 15.3 min
	1	gi|000007021	hydratase, mitochondrial [Phytophthora parasitica P1569]	3605	84230	162	112	37	28	52.5	6.18	395	1	1	1	624.334	1246.65	2	1246.66	-0.0029	0	49.59	0.00063	R	VTPQSGAAFEIK	V			Cmpd 210, AutoMSn(624.3337), 18.7 min
	1	gi|000007021	hydratase, mitochondrial [Phytophthora parasitica P1569]	3605	84230	162	112	37	28	52.5	6.18	396	1	1	1	624.335	1246.65	2	1246.66	-0.0012	0	57.25	0.00011	R	VTPQSGAAFEIK	V			Cmpd 213, AutoMSn(624.3346), 18.8 min
	1	gi|000007021	hydratase, mitochondrial [Phytophthora parasitica P1569]	3605	84230	162	112	37	28	52.5	6.18	397	1	1	1	624.337	1246.66	2	1246.66	0.0035	0	46.76	0.0012	R	VTPQSGAAFEIK	V			Cmpd 207, AutoMSn(624.3369), 18.7 min
	1	gi|000007021	hydratase, mitochondrial [Phytophthora parasitica P1569]	3605	84230	162	112	37	28	52.5	6.18	418	1	1	1	643.817	1285.62	2	1285.62	-0.0003	0	38.11	0.0092	K	EVYDFLSSAGAK	F			Cmpd 363, AutoMSn(643.8166), 22.3 min
	1	gi|000007021	hydratase, mitochondrial [Phytophthora parasitica P1569]	3605	84230	162	112	37	28	52.5	6.18	419	1	1	1	643.819	1285.62	2	1285.62	0.0046	0	50.68	0.00051	K	EVYDFLSSAGAK	F			Cmpd 366, AutoMSn(643.8191), 22.4 min
	1	gi|000007021	hydratase, mitochondrial [Phytophthora parasitica P1569]	3605	84230	162	112	37	28	52.5	6.18	441	1	1	1	456.933	1367.78	3	1367.78	-0.0004	0	24.42	0.19	K	VLDNRPLTLAEK	I			Cmpd 185, AutoMSn(456.9329), 18.1 min
	1	gi|000007021	hydratase, mitochondrial [Phytophthora parasitica P1569]	3605	84230	162	112	37	28	52.5	6.18	442	1	1	1	456.933	1367.78	3	1367.78	0.0004	0	38.48	0.0076	K	VLDNRPLTLAEK	I			Cmpd 181, AutoMSn(456.9332), 18.0 min
	1	gi|000007021	hydratase, mitochondrial [Phytophthora parasitica P1569]	3605	84230	162	112	37	28	52.5	6.18	443	4	1	1	684.896	1367.78	2	1367.78	0.0007	0	5.32	16	K	VLDNRPLTLAEK	I			Cmpd 179, AutoMSn(684.8962), 18.0 min
	1	gi|000007021	hydratase, mitochondrial [Phytophthora parasitica P1569]	3605	84230	162	112	37	28	52.5	6.18	444	9	1	1	684.897	1367.78	2	1367.78	0.0015	0	2.27	32	K	VLDNRPLTLAEK	I			Cmpd 183, AutoMSn(684.8966), 18.1 min
	1	gi|000007021	hydratase, mitochondrial [Phytophthora parasitica P1569]	3605	84230	162	112	37	28	52.5	6.18	445	1	1	1	456.934	1367.78	3	1367.78	0.0023	0	40.67	0.0046	K	VLDNRPLTLAEK	I			Cmpd 178, AutoMSn(456.9338), 18.0 min
	1	gi|000007021	hydratase, mitochondrial [Phytophthora parasitica P1569]	3605	84230	162	112	37	28	52.5	6.18	466	1	1	1	715.387	1428.76	2	1428.76	-0.0011	0	46.3	0.0012	K	IDILGLNDFQPGK	Q			Cmpd 535, AutoMSn(715.3874), 26.2 min
	1	gi|000007021	hydratase, mitochondrial [Phytophthora parasitica P1569]	3605	84230	162	112	37	28	52.5	6.18	467	1	1	1	481.944	1442.81	3	1442.81	-0.0035	1	28.77	0.078	K	LSGWTSPKDVILK	V			Cmpd 300, AutoMSn(481.9439), 20.9 min
	1	gi|000007021	hydratase, mitochondrial [Phytophthora parasitica P1569]	3605	84230	162	112	37	28	52.5	6.18	468	1	1	1	481.946	1442.82	3	1442.81	0.0041	1	24.91	0.19	K	LSGWTSPKDVILK	V			Cmpd 296, AutoMSn(481.9464), 20.9 min
	1	gi|000007021	hydratase, mitochondrial [Phytophthora parasitica P1569]	3605	84230	162	112	37	28	52.5	6.18	469	1	1	1	723.866	1445.72	2	1445.72	-0.0016	0	54.5	0.00021	R	CAELVEQAASAGLK	F	Carbamidomethyl (C)	0.10000000000000.0	Cmpd 275, AutoMSn(723.8657), 20.3 min
	1	gi|000007021	hydratase, mitochondrial [Phytophthora parasitica P1569]	3605	84230	162	112	37	28	52.5	6.18	470	1	1	1	723.867	1445.72	2	1445.72	0.0009	0	48	0.00094	R	CAELVEQAASAGLK	F	Carbamidomethyl (C)	0.10000000000000.0	Cmpd 278, AutoMSn(723.8669), 20.4 min
	1	gi|000007021	hydratase, mitochondrial [Phytophthora parasitica P1569]	3605	84230	162	112	37	28	52.5	6.18	471	1	1	1	723.869	1445.72	2	1445.72	0.0048	0	65.4	1.7e-05	R	CAELVEQAASAGLK	F	Carbamidomethyl (C)	0.10000000000000.0	Cmpd 273, AutoMSn(723.8689), 20.2 min
	1	gi|000007021	hydratase, mitochondrial [Phytophthora parasitica P1569]	3605	84230	162	112	37	28	52.5	6.18	492	1	1	1	499.63	1495.87	3	1495.87	-0.0041	1	11.5	4.2	R	KVLDNRPLTLAEK	I			Cmpd 139, AutoMSn(499.6300), 16.9 min
	1	gi|000007021	hydratase, mitochondrial [Phytophthora parasitica P1569]	3605	84230	162	112	37	28	52.5	6.18	493	6	1	1	499.632	1495.87	3	1495.87	0.0019	1	5.13	19	R	KVLDNRPLTLAEK	I			Cmpd 136, AutoMSn(499.6320), 16.8 min
	1	gi|000007021	hydratase, mitochondrial [Phytophthora parasitica P1569]	3605	84230	162	112	37	28	52.5	6.18	494	1	1	1	499.633	1495.88	3	1495.87	0.0041	1	22.68	0.33	R	KVLDNRPLTLAEK	I			Cmpd 141, AutoMSn(499.6327), 16.9 min
	1	gi|000007021	hydratase, mitochondrial [Phytophthora parasitica P1569]	3605	84230	162	112	37	28	52.5	6.18	528	2	1	1	542.928	1625.76	3	1625.76	0.0004	1	7.31	9.9	K	GSPTIDQTYEKMEK	N			Cmpd 129, AutoMSn(542.9276), 16.7 min
	1	gi|000007021	hydratase, mitochondrial [Phytophthora parasitica P1569]	3605	84230	162	112	37	28	52.5	6.18	530	2	1	1	542.928	1625.76	3	1625.76	0.0017	1	6.46	12	K	GSPTIDQTYEKMEK	N			Cmpd 132, AutoMSn(542.9281), 16.7 min
	1	gi|000007021	hydratase, mitochondrial [Phytophthora parasitica P1569]	3605	84230	162	112	37	28	52.5	6.18	536	1	1	1	821.883	1641.75	2	1641.76	-0.0034	1	12.62	2.8	K	GSPTIDQTYEKMEK	N	Oxidation (M)	0.00000000000200.0	Cmpd 50, AutoMSn(821.8834), 14.5 min
	1	gi|000007021	hydratase, mitochondrial [Phytophthora parasitica P1569]	3605	84230	162	112	37	28	52.5	6.18	537	1	1	1	821.885	1641.76	2	1641.76	0.0004	1	17.08	0.99	K	GSPTIDQTYEKMEK	N	Oxidation (M)	0.00000000000200.0	Cmpd 46, AutoMSn(821.8853), 14.5 min
	1	gi|000007021	hydratase, mitochondrial [Phytophthora parasitica P1569]	3605	84230	162	112	37	28	52.5	6.18	538	2	1	1	821.885	1641.76	2	1641.76	0.0007	1	8.87	6.5	K	GSPTIDQTYEKMEK	N	Oxidation (M)	0.00000000000200.0	Cmpd 53, AutoMSn(821.8854), 14.6 min
	1	gi|000007021	hydratase, mitochondrial [Phytophthora parasitica P1569]	3605	84230	162	112	37	28	52.5	6.18	539	2	1	1	548.261	1641.76	3	1641.76	0.0054	1	11.35	3.7	K	GSPTIDQTYEKMEK	N	Oxidation (M)	0.00000000000200.0	Cmpd 45, AutoMSn(548.2609), 14.5 min
	1	gi|000007021	hydratase, mitochondrial [Phytophthora parasitica P1569]	3605	84230	162	112	37	28	52.5	6.18	540	2	1	1	548.261	1641.76	3	1641.76	0.0072	1	13.4	2.3	K	GSPTIDQTYEKMEK	N	Oxidation (M)	0.00000000000200.0	Cmpd 48, AutoMSn(548.2615), 14.5 min
	1	gi|000007021	hydratase, mitochondrial [Phytophthora parasitica P1569]	3605	84230	162	112	37	28	52.5	6.18	569	1	1	1	846.446	1690.88	2	1690.88	-0.0018	1	21.98	0.35	K	NQFTGVFDKVPNVAR	Q			Cmpd 324, AutoMSn(846.4459), 21.5 min
	1	gi|000007021	hydratase, mitochondrial [Phytophthora parasitica P1569]	3605	84230	162	112	37	28	52.5	6.18	570	1	1	1	564.633	1690.88	3	1690.88	-0.0014	1	39.82	0.0057	K	NQFTGVFDKVPNVAR	Q			Cmpd 318, AutoMSn(564.6332), 21.3 min
	1	gi|000007021	hydratase, mitochondrial [Phytophthora parasitica P1569]	3605	84230	162	112	37	28	52.5	6.18	571	1	1	1	846.447	1690.88	2	1690.88	-0.0007	1	27.28	0.1	K	NQFTGVFDKVPNVAR	Q			Cmpd 321, AutoMSn(846.4465), 21.4 min
	1	gi|000007021	hydratase, mitochondrial [Phytophthora parasitica P1569]	3605	84230	162	112	37	28	52.5	6.18	572	1	1	1	564.634	1690.88	3	1690.88	0.0014	1	65.58	1.5e-05	K	NQFTGVFDKVPNVAR	Q			Cmpd 323, AutoMSn(564.6341), 21.5 min
	1	gi|000007021	hydratase, mitochondrial [Phytophthora parasitica P1569]	3605	84230	162	112	37	28	52.5	6.18	573	1	1	1	564.635	1690.88	3	1690.88	0.0034	1	90.52	4.8e-08	K	NQFTGVFDKVPNVAR	Q			Cmpd 320, AutoMSn(564.6348), 21.4 min
	1	gi|000007021	hydratase, mitochondrial [Phytophthora parasitica P1569]	3605	84230	162	112	37	28	52.5	6.18	588	1	1	1	579.992	1736.96	3	1736.96	-0.0018	0	32.98	0.028	K	IIYGHLDDALQKPVR	G			Cmpd 230, AutoMSn(579.9925), 19.2 min
	1	gi|000007021	hydratase, mitochondrial [Phytophthora parasitica P1569]	3605	84230	162	112	37	28	52.5	6.18	589	1	1	1	579.993	1736.96	3	1736.96	-0.0007	0	41.39	0.004	K	IIYGHLDDALQKPVR	G			Cmpd 227, AutoMSn(579.9928), 19.1 min
	1	gi|000007021	hydratase, mitochondrial [Phytophthora parasitica P1569]	3605	84230	162	112	37	28	52.5	6.18	593	1	1	1	877.448	1752.88	2	1752.88	-0.0015	0	40.01	0.0049	K	FQVPYFVTPGSEQVR	A			Cmpd 472, AutoMSn(877.4483), 24.8 min
	1	gi|000007021	hydratase, mitochondrial [Phytophthora parasitica P1569]	3605	84230	162	112	37	28	52.5	6.18	594	1	1	1	877.449	1752.88	2	1752.88	-0.0005	0	59.19	5.9e-05	K	FQVPYFVTPGSEQVR	A			Cmpd 475, AutoMSn(877.4488), 24.9 min
	1	gi|000007021	hydratase, mitochondrial [Phytophthora parasitica P1569]	3605	84230	162	112	37	28	52.5	6.18	595	1	1	1	877.45	1752.88	2	1752.88	0.0013	0	64.07	1.9e-05	K	FQVPYFVTPGSEQVR	A			Cmpd 478, AutoMSn(877.4497), 24.9 min
	1	gi|000007021	hydratase, mitochondrial [Phytophthora parasitica P1569]	3605	84230	162	112	37	28	52.5	6.18	596	1	1	1	585.303	1752.89	3	1752.88	0.0023	0	42.47	0.0028	K	FQVPYFVTPGSEQVR	A			Cmpd 476, AutoMSn(585.3025), 24.9 min
	1	gi|000007021	hydratase, mitochondrial [Phytophthora parasitica P1569]	3605	84230	162	112	37	28	52.5	6.18	597	1	1	1	585.303	1752.89	3	1752.88	0.0043	0	36.21	0.012	K	FQVPYFVTPGSEQVR	A			Cmpd 473, AutoMSn(585.3032), 24.8 min
	1	gi|000007021	hydratase, mitochondrial [Phytophthora parasitica P1569]	3605	84230	162	112	37	28	52.5	6.18	600	1	1	1	890.936	1779.86	2	1779.85	0.0077	0	25.85	0.13	K	QGMLPLTFANPADYDK	I			Cmpd 525, AutoMSn(890.9362), 26.0 min
	1	gi|000007021	hydratase, mitochondrial [Phytophthora parasitica P1569]	3605	84230	162	112	37	28	52.5	6.18	610	1	1	1	898.929	1795.84	2	1795.85	-0.0019	0	35.14	0.016	K	QGMLPLTFANPADYDK	I	Oxidation (M)	0.0020000000000000.0	Cmpd 441, AutoMSn(898.9289), 24.1 min
	1	gi|000007021	hydratase, mitochondrial [Phytophthora parasitica P1569]	3605	84230	162	112	37	28	52.5	6.18	611	1	1	1	898.932	1795.85	2	1795.85	0.0042	0	43.88	0.0021	K	QGMLPLTFANPADYDK	I	Oxidation (M)	0.0020000000000000.0	Cmpd 436, AutoMSn(898.9319), 24.0 min
	1	gi|000007021	hydratase, mitochondrial [Phytophthora parasitica P1569]	3605	84230	162	112	37	28	52.5	6.18	622	1	1	1	607.626	1819.86	3	1819.85	0.0039	0	28.68	0.074	K	VNHTFNEEQIEWFK	A			Cmpd 330, AutoMSn(607.6262), 21.6 min
	1	gi|000007021	hydratase, mitochondrial [Phytophthora parasitica P1569]	3605	84230	162	112	37	28	52.5	6.18	623	1	1	1	607.627	1819.86	3	1819.85	0.0069	0	29.24	0.065	K	VNHTFNEEQIEWFK	A			Cmpd 327, AutoMSn(607.6272), 21.5 min
	1	gi|000007021	hydratase, mitochondrial [Phytophthora parasitica P1569]	3605	84230	162	112	37	28	52.5	6.18	624	1	1	1	607.627	1819.86	3	1819.85	0.0072	0	29.95	0.055	K	VNHTFNEEQIEWFK	A			Cmpd 332, AutoMSn(607.6273), 21.7 min
	1	gi|000007021	hydratase, mitochondrial [Phytophthora parasitica P1569]	3605	84230	162	112	37	28	52.5	6.18	626	3	1	1	636.328	1905.96	3	1905.96	0.0006	0	8.69	7	K	TAVPTTIHCDHLITAEK	G	Carbamidomethyl (C)	0.00000000100000000.0	Cmpd 165, AutoMSn(636.3281), 17.6 min
	1	gi|000007021	hydratase, mitochondrial [Phytophthora parasitica P1569]	3605	84230	162	112	37	28	52.5	6.18	627	2	1	1	636.329	1905.97	3	1905.96	0.0044	0	17.89	0.84	K	TAVPTTIHCDHLITAEK	G	Carbamidomethyl (C)	0.00000000100000000.0	Cmpd 161, AutoMSn(636.3294), 17.6 min
	1	gi|000007021	hydratase, mitochondrial [Phytophthora parasitica P1569]	3605	84230	162	112	37	28	52.5	6.18	658	1	1	1	649.012	1944.01	3	1944.01	0.0086	1	36.93	0.01	K	ASMSTCKVPVPLSVLDPK	G	Carbamidomethyl (C); Oxidation (M)	0.002001000000000000.0	Cmpd 358, AutoMSn(649.0121), 22.2 min
	1	gi|000007021	hydratase, mitochondrial [Phytophthora parasitica P1569]	3605	84230	162	112	37	28	52.5	6.18	679	7	1	1	674.967	2021.88	3	2021.88	-0.0044	1	7.97	8.5	R	TDMPMGEKNSIFTSYNR	N	2 Oxidation (M)	0.00202000000000000.0	Cmpd 159, AutoMSn(674.9666), 17.5 min
	1	gi|000007021	hydratase, mitochondrial [Phytophthora parasitica P1569]	3605	84230	162	112	37	28	52.5	6.18	680	1	1	1	674.97	2021.89	3	2021.88	0.0069	1	16.64	1.1	R	TDMPMGEKNSIFTSYNR	N	2 Oxidation (M)	0.00202000000000000.0	Cmpd 156, AutoMSn(674.9703), 17.5 min
	1	gi|000007021	hydratase, mitochondrial [Phytophthora parasitica P1569]	3605	84230	162	112	37	28	52.5	6.18	683	1	1	1	1015.48	2028.94	2	2028.94	-0.0005	0	120.37	4.3e-11	K	LSAGLIGSCTNSSYEDLSR	C	Carbamidomethyl (C)	0.0000000010000000000.0	Cmpd 338, AutoMSn(1015.4781), 21.8 min
	1	gi|000007021	hydratase, mitochondrial [Phytophthora parasitica P1569]	3605	84230	162	112	37	28	52.5	6.18	684	1	1	1	677.322	2028.94	3	2028.94	0.0014	0	59.39	5.4e-05	K	LSAGLIGSCTNSSYEDLSR	C	Carbamidomethyl (C)	0.0000000010000000000.0	Cmpd 335, AutoMSn(677.3218), 21.7 min
	1	gi|000007021	hydratase, mitochondrial [Phytophthora parasitica P1569]	3605	84230	162	112	37	28	52.5	6.18	685	1	1	1	677.323	2028.95	3	2028.94	0.0042	0	79.36	5.4e-07	K	LSAGLIGSCTNSSYEDLSR	C	Carbamidomethyl (C)	0.0000000010000000000.0	Cmpd 334, AutoMSn(677.3227), 21.7 min
	1	gi|000007021	hydratase, mitochondrial [Phytophthora parasitica P1569]	3605	84230	162	112	37	28	52.5	6.18	686	1	1	1	677.323	2028.95	3	2028.94	0.0055	0	73.69	2e-06	K	LSAGLIGSCTNSSYEDLSR	C	Carbamidomethyl (C)	0.0000000010000000000.0	Cmpd 339, AutoMSn(677.3232), 21.8 min
	1	gi|000007021	hydratase, mitochondrial [Phytophthora parasitica P1569]	3605	84230	162	112	37	28	52.5	6.18	693	1	1	1	1024.98	2047.95	2	2047.95	-0.0011	0	68.87	6.7e-06	R	GFDAGEETFQAPPANAEGLK	V			Cmpd 331, AutoMSn(1024.9811), 21.6 min
	1	gi|000007021	hydratase, mitochondrial [Phytophthora parasitica P1569]	3605	84230	162	112	37	28	52.5	6.18	694	1	1	1	683.657	2047.95	3	2047.95	0.0013	0	53.28	0.00024	R	GFDAGEETFQAPPANAEGLK	V			Cmpd 329, AutoMSn(683.6573), 21.6 min
	1	gi|000007021	hydratase, mitochondrial [Phytophthora parasitica P1569]	3605	84230	162	112	37	28	52.5	6.18	695	1	1	1	683.658	2047.95	3	2047.95	0.0035	0	45.78	0.0014	R	GFDAGEETFQAPPANAEGLK	V			Cmpd 333, AutoMSn(683.6580), 21.7 min
	1	gi|000007021	hydratase, mitochondrial [Phytophthora parasitica P1569]	3605	84230	162	112	37	28	52.5	6.18	696	1	1	1	683.658	2047.95	3	2047.95	0.0037	0	23.85	0.21	R	GFDAGEETFQAPPANAEGLK	V			Cmpd 337, AutoMSn(683.6581), 21.7 min
	1	gi|000007021	hydratase, mitochondrial [Phytophthora parasitica P1569]	3605	84230	162	112	37	28	52.5	6.18	699	1	1	1	686.7	2057.08	3	2057.08	-0.0008	1	46.56	0.0011	K	ITGNDKIDILGLNDFQPGK	Q			Cmpd 442, AutoMSn(686.7001), 24.1 min
	1	gi|000007021	hydratase, mitochondrial [Phytophthora parasitica P1569]	3605	84230	162	112	37	28	52.5	6.18	700	1	1	1	686.7	2057.08	3	2057.08	-0.0002	1	62.2	2.9e-05	K	ITGNDKIDILGLNDFQPGK	Q			Cmpd 446, AutoMSn(686.7003), 24.2 min
	1	gi|000007021	hydratase, mitochondrial [Phytophthora parasitica P1569]	3605	84230	162	112	37	28	52.5	6.18	701	1	1	1	686.702	2057.08	3	2057.08	0.0038	1	60.3	4.6e-05	K	ITGNDKIDILGLNDFQPGK	Q			Cmpd 439, AutoMSn(686.7017), 24.1 min
	1	gi|000007021	hydratase, mitochondrial [Phytophthora parasitica P1569]	3605	84230	162	112	37	28	52.5	6.18	718	1	1	1	1055.49	2108.97	2	2108.98	-0.0043	0	76.5	1.1e-06	K	AQGVSWVVIGDENYGEGSSR	E			Cmpd 412, AutoMSn(1055.4933), 23.5 min
	1	gi|000007021	hydratase, mitochondrial [Phytophthora parasitica P1569]	3605	84230	162	112	37	28	52.5	6.18	719	1	1	1	1055.49	2108.97	2	2108.98	-0.0031	0	73.36	2.2e-06	K	AQGVSWVVIGDENYGEGSSR	E			Cmpd 409, AutoMSn(1055.4939), 23.4 min
	1	gi|000007021	hydratase, mitochondrial [Phytophthora parasitica P1569]	3605	84230	162	112	37	28	52.5	6.18	720	1	1	1	704	2108.98	3	2108.98	0.0022	0	77.08	9.5e-07	K	AQGVSWVVIGDENYGEGSSR	E			Cmpd 413, AutoMSn(704.0001), 23.5 min
	1	gi|000007021	hydratase, mitochondrial [Phytophthora parasitica P1569]	3605	84230	162	112	37	28	52.5	6.18	721	1	1	1	704.001	2108.98	3	2108.98	0.0051	0	82.77	2.5e-07	K	AQGVSWVVIGDENYGEGSSR	E			Cmpd 410, AutoMSn(704.0011), 23.4 min
	1	gi|000007021	hydratase, mitochondrial [Phytophthora parasitica P1569]	3605	84230	162	112	37	28	52.5	6.18	722	1	1	1	1055.5	2108.98	2	2108.98	0.0052	0	69.42	5.5e-06	K	AQGVSWVVIGDENYGEGSSR	E			Cmpd 407, AutoMSn(1055.4981), 23.3 min
	1	gi|000007021	hydratase, mitochondrial [Phytophthora parasitica P1569]	3605	84230	162	112	37	28	52.5	6.18	723	1	1	1	704.004	2108.99	3	2108.98	0.0126	0	37.81	0.0079	K	AQGVSWVVIGDENYGEGSSR	E			Cmpd 406, AutoMSn(704.0036), 23.3 min
	1	gi|000007021	hydratase, mitochondrial [Phytophthora parasitica P1569]	3605	84230	162	112	37	28	52.5	6.18	754	6	1	1	1153.6	2305.18	2	2305.18	-0.0048	0	8.24	7.1	R	VAMQDATAQMAVLQFISSGLPK	T			Cmpd 722, AutoMSn(1153.5954), 31.1 min
	1	gi|000007021	hydratase, mitochondrial [Phytophthora parasitica P1569]	3605	84230	162	112	37	28	52.5	6.18	756	1	1	1	769.402	2305.18	3	2305.18	0.0028	0	49.27	0.00056	R	VAMQDATAQMAVLQFISSGLPK	T			Cmpd 726, AutoMSn(769.4019), 31.2 min
	1	gi|000007021	hydratase, mitochondrial [Phytophthora parasitica P1569]	3605	84230	162	112	37	28	52.5	6.18	757	1	1	1	769.403	2305.19	3	2305.18	0.0045	0	36.51	0.011	R	VAMQDATAQMAVLQFISSGLPK	T			Cmpd 721, AutoMSn(769.4025), 31.1 min
	1	gi|000007021	hydratase, mitochondrial [Phytophthora parasitica P1569]	3605	84230	162	112	37	28	52.5	6.18	759	1	1	1	1161.59	2321.17	2	2321.18	-0.0085	0	24.82	0.15	R	VAMQDATAQMAVLQFISSGLPK	T	Oxidation (M)	0.0000000002000000000000.0	Cmpd 679, AutoMSn(1161.5910), 29.9 min
	1	gi|000007021	hydratase, mitochondrial [Phytophthora parasitica P1569]	3605	84230	162	112	37	28	52.5	6.18	760	1	1	1	1161.59	2321.17	2	2321.18	-0.0066	0	35.02	0.014	R	VAMQDATAQMAVLQFISSGLPK	T	Oxidation (M)	0.0000000002000000000000.0	Cmpd 681, AutoMSn(1161.5919), 30.0 min
	1	gi|000007021	hydratase, mitochondrial [Phytophthora parasitica P1569]	3605	84230	162	112	37	28	52.5	6.18	761	1	1	1	1161.59	2321.17	2	2321.18	-0.0052	0	65.94	1.2e-05	R	VAMQDATAQMAVLQFISSGLPK	T	Oxidation (M)	0.0020000000000000000000.0	Cmpd 697, AutoMSn(1161.5927), 30.4 min
	1	gi|000007021	hydratase, mitochondrial [Phytophthora parasitica P1569]	3605	84230	162	112	37	28	52.5	6.18	762	1	1	1	1161.59	2321.17	2	2321.18	-0.0051	0	19.24	0.54	R	VAMQDATAQMAVLQFISSGLPK	T	Oxidation (M)	0.0000000002000000000000.0	Cmpd 677, AutoMSn(1161.5927), 29.8 min
	1	gi|000007021	hydratase, mitochondrial [Phytophthora parasitica P1569]	3605	84230	162	112	37	28	52.5	6.18	763	1	1	1	1161.59	2321.17	2	2321.18	-0.005	0	28.01	0.072	R	VAMQDATAQMAVLQFISSGLPK	T	Oxidation (M)	0.0000000002000000000000.0	Cmpd 687, AutoMSn(1161.5927), 30.1 min
	1	gi|000007021	hydratase, mitochondrial [Phytophthora parasitica P1569]	3605	84230	162	112	37	28	52.5	6.18	764	1	1	1	1161.59	2321.17	2	2321.18	-0.0042	0	80.46	4.1e-07	R	VAMQDATAQMAVLQFISSGLPK	T	Oxidation (M)	0.0020000000000000000000.0	Cmpd 695, AutoMSn(1161.5931), 30.3 min
	1	gi|000007021	hydratase, mitochondrial [Phytophthora parasitica P1569]	3605	84230	162	112	37	28	52.5	6.18	765	1	1	1	1161.59	2321.17	2	2321.18	-0.003	0	84.14	1.8e-07	R	VAMQDATAQMAVLQFISSGLPK	T	Oxidation (M)	0.0020000000000000000000.0	Cmpd 699, AutoMSn(1161.5937), 30.4 min
	1	gi|000007021	hydratase, mitochondrial [Phytophthora parasitica P1569]	3605	84230	162	112	37	28	52.5	6.18	766	1	1	1	1161.59	2321.17	2	2321.18	-0.0022	0	65.07	1.4e-05	R	VAMQDATAQMAVLQFISSGLPK	T	Oxidation (M)	0.0020000000000000000000.0	Cmpd 691, AutoMSn(1161.5941), 30.2 min
	1	gi|000007021	hydratase, mitochondrial [Phytophthora parasitica P1569]	3605	84230	162	112	37	28	52.5	6.18	767	1	1	1	774.732	2321.18	3	2321.18	-0.0009	0	111.85	3e-10	R	VAMQDATAQMAVLQFISSGLPK	T	Oxidation (M)	0.0000000002000000000000.0	Cmpd 684, AutoMSn(774.7323), 30.1 min
	1	gi|000007021	hydratase, mitochondrial [Phytophthora parasitica P1569]	3605	84230	162	112	37	28	52.5	6.18	768	1	1	1	1161.6	2321.18	2	2321.18	-0.0005	0	72.08	2.8e-06	R	VAMQDATAQMAVLQFISSGLPK	T	Oxidation (M)	0.0020000000000000000000.0	Cmpd 693, AutoMSn(1161.5950), 30.3 min
	1	gi|000007021	hydratase, mitochondrial [Phytophthora parasitica P1569]	3605	84230	162	112	37	28	52.5	6.18	769	1	1	1	1161.6	2321.18	2	2321.18	0	0	29.01	0.057	R	VAMQDATAQMAVLQFISSGLPK	T	Oxidation (M)	0.0020000000000000000000.0	Cmpd 689, AutoMSn(1161.5952), 30.2 min
	1	gi|000007021	hydratase, mitochondrial [Phytophthora parasitica P1569]	3605	84230	162	112	37	28	52.5	6.18	770	1	1	1	774.733	2321.18	3	2321.18	0.0009	0	48.03	0.00072	R	VAMQDATAQMAVLQFISSGLPK	T	Oxidation (M)	0.0000000002000000000000.0	Cmpd 674, AutoMSn(774.7329), 29.8 min
	1	gi|000007021	hydratase, mitochondrial [Phytophthora parasitica P1569]	3605	84230	162	112	37	28	52.5	6.18	771	1	1	1	774.733	2321.18	3	2321.18	0.0013	0	96.41	1e-08	R	VAMQDATAQMAVLQFISSGLPK	T	Oxidation (M)	0.0020000000000000000000.0	Cmpd 692, AutoMSn(774.7330), 30.3 min
	1	gi|000007021	hydratase, mitochondrial [Phytophthora parasitica P1569]	3605	84230	162	112	37	28	52.5	6.18	772	3	1	1	1161.6	2321.18	2	2321.18	0.0018	0	3.66	20	R	VAMQDATAQMAVLQFISSGLPK	T	Oxidation (M)	0.0000000002000000000000.0	Cmpd 675, AutoMSn(1161.5962), 29.8 min
	1	gi|000007021	hydratase, mitochondrial [Phytophthora parasitica P1569]	3605	84230	162	112	37	28	52.5	6.18	773	1	1	1	774.733	2321.18	3	2321.18	0.002	0	109.27	5.4e-10	R	VAMQDATAQMAVLQFISSGLPK	T	Oxidation (M)	0.0020000000000000000000.0	Cmpd 690, AutoMSn(774.7332), 30.2 min
	1	gi|000007021	hydratase, mitochondrial [Phytophthora parasitica P1569]	3605	84230	162	112	37	28	52.5	6.18	774	1	1	1	774.733	2321.18	3	2321.18	0.0022	0	118.78	6.1e-11	R	VAMQDATAQMAVLQFISSGLPK	T	Oxidation (M)	0.0020000000000000000000.0	Cmpd 694, AutoMSn(774.7333), 30.3 min
	1	gi|000007021	hydratase, mitochondrial [Phytophthora parasitica P1569]	3605	84230	162	112	37	28	52.5	6.18	775	1	1	1	774.733	2321.18	3	2321.18	0.0022	0	66.75	9.7e-06	R	VAMQDATAQMAVLQFISSGLPK	T	Oxidation (M)	0.0000000002000000000000.0	Cmpd 686, AutoMSn(774.7333), 30.1 min
	1	gi|000007021	hydratase, mitochondrial [Phytophthora parasitica P1569]	3605	84230	162	112	37	28	52.5	6.18	776	1	1	1	774.733	2321.18	3	2321.18	0.0023	0	97.2	8.7e-09	R	VAMQDATAQMAVLQFISSGLPK	T	Oxidation (M)	0.0020000000000000000000.0	Cmpd 688, AutoMSn(774.7333), 30.2 min
	1	gi|000007021	hydratase, mitochondrial [Phytophthora parasitica P1569]	3605	84230	162	112	37	28	52.5	6.18	777	1	1	1	1161.6	2321.18	2	2321.18	0.0025	0	27.73	0.077	R	VAMQDATAQMAVLQFISSGLPK	T	Oxidation (M)	0.0000000002000000000000.0	Cmpd 685, AutoMSn(1161.5965), 30.1 min
	1	gi|000007021	hydratase, mitochondrial [Phytophthora parasitica P1569]	3605	84230	162	112	37	28	52.5	6.18	778	1	1	1	774.735	2321.18	3	2321.18	0.0065	0	75.29	1.4e-06	R	VAMQDATAQMAVLQFISSGLPK	T	Oxidation (M)	0.0000000002000000000000.0	Cmpd 682, AutoMSn(774.7347), 30.0 min
	1	gi|000007021	hydratase, mitochondrial [Phytophthora parasitica P1569]	3605	84230	162	112	37	28	52.5	6.18	779	1	1	1	1161.6	2321.18	2	2321.18	0.0066	0	41.3	0.0034	R	VAMQDATAQMAVLQFISSGLPK	T	Oxidation (M)	0.0000000002000000000000.0	Cmpd 683, AutoMSn(1161.5985), 30.0 min
	1	gi|000007021	hydratase, mitochondrial [Phytophthora parasitica P1569]	3605	84230	162	112	37	28	52.5	6.18	780	1	1	1	774.735	2321.18	3	2321.18	0.0074	0	69.26	5.5e-06	R	VAMQDATAQMAVLQFISSGLPK	T	Oxidation (M)	0.0000000002000000000000.0	Cmpd 676, AutoMSn(774.7350), 29.8 min
	1	gi|000007021	hydratase, mitochondrial [Phytophthora parasitica P1569]	3605	84230	162	112	37	28	52.5	6.18	781	1	1	1	774.735	2321.18	3	2321.18	0.0074	0	87.27	8.6e-08	R	VAMQDATAQMAVLQFISSGLPK	T	Oxidation (M)	0.0020000000000000000000.0	Cmpd 696, AutoMSn(774.7351), 30.4 min
	1	gi|000007021	hydratase, mitochondrial [Phytophthora parasitica P1569]	3605	84230	162	112	37	28	52.5	6.18	782	1	1	1	774.735	2321.18	3	2321.18	0.0076	0	100.87	3.8e-09	R	VAMQDATAQMAVLQFISSGLPK	T	Oxidation (M)	0.0020000000000000000000.0	Cmpd 698, AutoMSn(774.7351), 30.4 min
	1	gi|000007021	hydratase, mitochondrial [Phytophthora parasitica P1569]	3605	84230	162	112	37	28	52.5	6.18	783	1	1	1	774.736	2321.18	3	2321.18	0.009	0	91.76	3.1e-08	R	VAMQDATAQMAVLQFISSGLPK	T	Oxidation (M)	0.0000000002000000000000.0	Cmpd 680, AutoMSn(774.7356), 30.0 min
	1	gi|000007021	hydratase, mitochondrial [Phytophthora parasitica P1569]	3605	84230	162	112	37	28	52.5	6.18	784	1	1	1	774.736	2321.19	3	2321.18	0.011	0	54.62	0.00016	R	VAMQDATAQMAVLQFISSGLPK	T	Oxidation (M)	0.0000000002000000000000.0	Cmpd 678, AutoMSn(774.7362), 29.9 min
	1	gi|000007021	hydratase, mitochondrial [Phytophthora parasitica P1569]	3605	84230	162	112	37	28	52.5	6.18	786	1	1	1	1169.59	2337.16	2	2337.17	-0.0065	0	58.66	6e-05	R	VAMQDATAQMAVLQFISSGLPK	T	2 Oxidation (M)	0.0020000002000000000000.0	Cmpd 641, AutoMSn(1169.5895), 28.9 min
	1	gi|000007021	hydratase, mitochondrial [Phytophthora parasitica P1569]	3605	84230	162	112	37	28	52.5	6.18	787	1	1	1	1169.59	2337.16	2	2337.17	-0.0064	0	10.18	4.2	R	VAMQDATAQMAVLQFISSGLPK	T	2 Oxidation (M)	0.0020000002000000000000.0	Cmpd 639, AutoMSn(1169.5895), 28.8 min
	1	gi|000007021	hydratase, mitochondrial [Phytophthora parasitica P1569]	3605	84230	162	112	37	28	52.5	6.18	788	1	1	1	1169.59	2337.17	2	2337.17	-0.0053	0	64.7	1.5e-05	R	VAMQDATAQMAVLQFISSGLPK	T	2 Oxidation (M)	0.0020000002000000000000.0	Cmpd 643, AutoMSn(1169.5900), 28.9 min
	1	gi|000007021	hydratase, mitochondrial [Phytophthora parasitica P1569]	3605	84230	162	112	37	28	52.5	6.18	789	1	1	1	780.068	2337.18	3	2337.17	0.0102	0	59.25	5.3e-05	R	VAMQDATAQMAVLQFISSGLPK	T	2 Oxidation (M)	0.0020000002000000000000.0	Cmpd 638, AutoMSn(780.0676), 28.8 min
	1	gi|000007021	hydratase, mitochondrial [Phytophthora parasitica P1569]	3605	84230	162	112	37	28	52.5	6.18	790	1	1	1	780.068	2337.18	3	2337.17	0.0103	0	80.52	3.9e-07	R	VAMQDATAQMAVLQFISSGLPK	T	2 Oxidation (M)	0.0020000002000000000000.0	Cmpd 640, AutoMSn(780.0677), 28.9 min
	1	gi|000007021	hydratase, mitochondrial [Phytophthora parasitica P1569]	3605	84230	162	112	37	28	52.5	6.18	816	1	1	1	790.725	2369.15	3	2369.15	0.0042	1	93.16	2.2e-08	K	DLNNANTVNKEVYDFLSSAGAK	F			Cmpd 526, AutoMSn(790.7253), 26.0 min
	1	gi|000007021	hydratase, mitochondrial [Phytophthora parasitica P1569]	3605	84230	162	112	37	28	52.5	6.18	817	1	1	1	790.726	2369.16	3	2369.15	0.0075	1	101.3	3.3e-09	K	DLNNANTVNKEVYDFLSSAGAK	F			Cmpd 529, AutoMSn(790.7264), 26.1 min
	1	gi|000007021	hydratase, mitochondrial [Phytophthora parasitica P1569]	3605	84230	162	112	37	28	52.5	6.18	818	1	1	1	790.728	2369.16	3	2369.15	0.0127	1	39.51	0.005	K	DLNNANTVNKEVYDFLSSAGAK	F			Cmpd 523, AutoMSn(790.7281), 25.9 min
	1	gi|000007021	hydratase, mitochondrial [Phytophthora parasitica P1569]	3605	84230	162	112	37	28	52.5	6.18	860	1	1	1	881.102	2640.28	3	2640.28	0.0019	1	18.19	0.62	K	ELPPRGFDAGEETFQAPPANAEGLK	V			Cmpd 328, AutoMSn(881.1019), 21.5 min
	1	gi|000007021	hydratase, mitochondrial [Phytophthora parasitica P1569]	3605	84230	162	112	37	28	52.5	6.18	861	1	1	1	881.103	2640.29	3	2640.28	0.0065	1	27.96	0.065	K	ELPPRGFDAGEETFQAPPANAEGLK	V			Cmpd 340, AutoMSn(881.1034), 21.8 min
	1	gi|000007021	hydratase, mitochondrial [Phytophthora parasitica P1569]	3605	84230	162	112	37	28	52.5	6.18	866	1	1	1	901.11	2700.31	3	2700.3	0.0049	1	45.29	0.0013	R	GFDAGEETFQAPPANAEGLKVNVDPK	S			Cmpd 351, AutoMSn(901.1100), 22.1 min
	1	gi|000007021	hydratase, mitochondrial [Phytophthora parasitica P1569]	3605	84230	162	112	37	28	52.5	6.18	867	1	1	1	901.111	2700.31	3	2700.3	0.0075	1	23.02	0.21	R	GFDAGEETFQAPPANAEGLKVNVDPK	S			Cmpd 353, AutoMSn(901.1108), 22.1 min
	1	gi|000007021	hydratase, mitochondrial [Phytophthora parasitica P1569]	3605	84230	162	112	37	28	52.5	6.18	873	1	1	1	904.115	2709.32	3	2709.32	0.0023	0	68.41	6e-06	R	GHLDNISNNLLIGAENAETGETNSVK	N			Cmpd 354, AutoMSn(904.1149), 22.1 min
	1	gi|000007021	hydratase, mitochondrial [Phytophthora parasitica P1569]	3605	84230	162	112	37	28	52.5	6.18	874	1	1	1	904.116	2709.33	3	2709.32	0.0058	0	99.86	4.3e-09	R	GHLDNISNNLLIGAENAETGETNSVK	N			Cmpd 359, AutoMSn(904.1160), 22.3 min
	1	gi|000007021	hydratase, mitochondrial [Phytophthora parasitica P1569]	3605	84230	162	112	37	28	52.5	6.18	875	1	1	1	904.116	2709.33	3	2709.32	0.0071	0	80.56	3.7e-07	R	GHLDNISNNLLIGAENAETGETNSVK	N			Cmpd 356, AutoMSn(904.1165), 22.2 min	emPAI	4.36
	2	gi|000002534	protein [Pythium insidiosum PIS]	33	37261	3	0	1	0	3	6.69	345	1	1	1	590.3	1178.59	2	1178.57	0.0142	1	14.52	2.1	K	VEELRMGSSR	G	Oxidation (M)	0.0000020000.0	Cmpd 208, AutoMSn(590.3000), 18.7 min
	2	gi|000002534	protein [Pythium insidiosum PIS]	33	37261	3	0	1	0	3	6.69	346	1	1	1	590.303	1178.59	2	1178.57	0.0194	1	24.33	0.22	K	VEELRMGSSR	G	Oxidation (M)	0.0000020000.0	Cmpd 214, AutoMSn(590.3027), 18.8 min
	2	gi|000002534	protein [Pythium insidiosum PIS]	33	37261	3	0	1	0	3	6.69	347	1	1	1	590.304	1178.59	2	1178.57	0.0228	1	28.11	0.092	K	VEELRMGSSR	G	Oxidation (M)	0.0000020000.0	Cmpd 211, AutoMSn(590.3043), 18.7 min	emPAI	0.09
	3	gi|000012103	protein [Pythium insidiosum PIS]	25	52207	1	0	1	0	3	8.09	457	1	1	1	714.86	1427.7	2	1427.77	-0.0686	1	25.19	0.16	R	RGLEVAGLSAEQAK	A			Cmpd 602, AutoMSn(714.8596), 27.8 min	emPAI	0.06
	4	gi|000012358	protein [Pythium insidiosum PIS]	25	82247	4	0	2	0	4.7	5.09	476	3	1	1	486.674	1457	3	1457.6	-0.6033	0	4.16	40	R	HMVADMEPNGGER	E	Oxidation (M)	0.0000020000000.0	Cmpd 270, AutoMSn(486.6738), 20.1 min
	4	gi|000012358	protein [Pythium insidiosum PIS]	25	82247	4	0	2	0	4.7	5.09	477	4	1	1	486.873	1457.6	3	1457.6	-0.0041	0	2.01	42	R	HMVADMEPNGGER	E	Oxidation (M)	0.0000020000000.0	Cmpd 267, AutoMSn(486.8735), 20.0 min
	4	gi|000012358	protein [Pythium insidiosum PIS]	25	82247	4	0	2	0	4.7	5.09	753	1	1	1	1153.59	2305.17	2	2305.06	0.1046	0	24.98	0.15	R	EQDDADLQMEVVEEALLGASK	V	Oxidation (M)	0.000000002000000000000.0	Cmpd 727, AutoMSn(1153.5911), 31.2 min
	4	gi|000012358	protein [Pythium insidiosum PIS]	25	82247	4	0	2	0	4.7	5.09	754	5	0	1	1153.6	2305.18	2	2305.06	0.1131	0	8.47	6.7	R	EQDDADLQMEVVEEALLGASK	V	Oxidation (M)	0.000000002000000000000.0	Cmpd 722, AutoMSn(1153.5954), 31.1 min	emPAI	0.04
	5	gi|000007620	[Phytophthora parasitica CJ01A1]	24	76076	5	0	3	0	3.6	6.6	132	1	1	1	415.463	828.911	2	828.453	0.4581	0	0.97	110	R	NPVAVAMK	D			Cmpd 246, AutoMSn(415.4627), 19.5 min
	5	gi|000007620	[Phytophthora parasitica CJ01A1]	24	76076	5	0	3	0	3.6	6.6	193	8	0	1	461.739	921.463	2	921.43	0.0326	1	0.54	50	K	EDEHHKK	M			Cmpd 3, AutoMSn(461.7388), 12.0 min
	5	gi|000007620	[Phytophthora parasitica CJ01A1]	24	76076	5	0	3	0	3.6	6.6	301	1	1	1	555.264	1108.51	2	1108.44	0.0719	0	23.53	0.22	K	EDAQNDDFR	V			Cmpd 151, AutoMSn(555.2643), 17.2 min
	5	gi|000007620	[Phytophthora parasitica CJ01A1]	24	76076	5	0	3	0	3.6	6.6	303	2	1	1	555.265	1108.52	2	1108.44	0.0734	0	11.59	3.5	K	EDAQNDDFR	V			Cmpd 147, AutoMSn(555.2650), 17.1 min
	5	gi|000007620	[Phytophthora parasitica CJ01A1]	24	76076	5	0	3	0	3.6	6.6	304	2	1	1	555.266	1108.52	2	1108.44	0.076	0	8.61	6.9	K	EDAQNDDFR	V			Cmpd 149, AutoMSn(555.2663), 17.1 min	emPAI	0.04
	6	gi|000011009	protein [Pythium insidiosum PIS]	22	71826	3	0	1	0	1.1	5.77	159	1	1	1	435.498	868.981	2	868.513	0.4681	0	21.72	0.64	K	LEQKPVR	C			Cmpd 228, AutoMSn(435.4978), 19.1 min
	6	gi|000011009	protein [Pythium insidiosum PIS]	22	71826	3	0	1	0	1.1	5.77	160	1	1	1	435.498	868.982	2	868.513	0.4686	0	18.94	1.2	K	LEQKPVR	C			Cmpd 232, AutoMSn(435.4981), 19.2 min
	6	gi|000011009	protein [Pythium insidiosum PIS]	22	71826	3	0	1	0	1.1	5.77	161	1	1	1	435.499	868.984	2	868.513	0.4707	0	11.71	6.4	K	LEQKPVR	C			Cmpd 226, AutoMSn(435.4991), 19.1 min	emPAI	0.05
	7	gi|000000037	protein [Pythium insidiosum PIS]	20	145701	4	0	4	0	3.8	8.73	70	1	1	1	599.348	598.341	1	598.344	-0.0033	0	1.22	20	R	DPLVR	Q			Cmpd 182, AutoMSn(599.3478), 18.0 min
	7	gi|000000037	protein [Pythium insidiosum PIS]	20	145701	4	0	4	0	3.8	8.73	485	1	1	1	738.393	1474.77	2	1474.73	0.0367	0	20.09	0.55	R	IEMKPETPSSAAAK	S	Oxidation (M)	0.00200000000000.0	Cmpd 209, AutoMSn(738.3925), 18.7 min
	7	gi|000000037	protein [Pythium insidiosum PIS]	20	145701	4	0	4	0	3.8	8.73	612	9	1	1	905.437	1808.86	2	1808.84	0.0175	1	0.21	46	R	DCLVRQNDWFFNPR	R			Cmpd 515, AutoMSn(905.4369), 25.8 min
	7	gi|000000037	protein [Pythium insidiosum PIS]	20	145701	4	0	4	0	3.8	8.73	808	3	1	1	788.016	2361.03	3	2361.16	-0.1357	0	3.93	21	R	HEIAFAAAGQIPFLMQTMVDR	F	Oxidation (M)	0.000000000000002000000.0	Cmpd 545, AutoMSn(788.0157), 26.4 min	emPAI	0.02
	8	gi|000013416	protein [Pythium insidiosum PIS]	17	179608	23	0	3	0	2.2	6.8	234	1	1	1	488.25	974.486	2	974.519	-0.0325	0	17.11	1.3	R	SIDLSVWR	H			Cmpd 90, AutoMSn(488.2503), 15.6 min
	8	gi|000013416	protein [Pythium insidiosum PIS]	17	179608	23	0	3	0	2.2	6.8	236	1	1	1	488.254	974.493	2	974.519	-0.0258	0	19.13	0.82	R	SIDLSVWR	H			Cmpd 86, AutoMSn(488.2536), 15.5 min
	8	gi|000013416	protein [Pythium insidiosum PIS]	17	179608	23	0	3	0	2.2	6.8	237	1	1	1	488.254	974.493	2	974.519	-0.0257	0	17.27	1.3	R	SIDLSVWR	H			Cmpd 89, AutoMSn(488.2537), 15.6 min
	8	gi|000013416	protein [Pythium insidiosum PIS]	17	179608	23	0	3	0	2.2	6.8	301	5	0	1	555.264	1108.51	2	1108.58	-0.0623	1	5.26	15	K	YSDADLVKAK	K			Cmpd 151, AutoMSn(555.2643), 17.2 min
	8	gi|000013416	protein [Pythium insidiosum PIS]	17	179608	23	0	3	0	2.2	6.8	760	8	0	1	1161.59	2321.17	2	2321.28	-0.1124	1	2.54	25	K	EVVMLFLIQPYRVISITER	K	Oxidation (M)	0.0002000000000000000.0	Cmpd 681, AutoMSn(1161.5919), 30.0 min
	8	gi|000013416	protein [Pythium insidiosum PIS]	17	179608	23	0	3	0	2.2	6.8	761	4	0	1	1161.59	2321.17	2	2321.28	-0.1109	1	5.25	14	K	EVVMLFLIQPYRVISITER	K	Oxidation (M)	0.0002000000000000000.0	Cmpd 697, AutoMSn(1161.5927), 30.4 min
	8	gi|000013416	protein [Pythium insidiosum PIS]	17	179608	23	0	3	0	2.2	6.8	762	5	0	1	1161.59	2321.17	2	2321.28	-0.1109	1	1.78	30	K	EVVMLFLIQPYRVISITER	K	Oxidation (M)	0.0002000000000000000.0	Cmpd 677, AutoMSn(1161.5927), 29.8 min
	8	gi|000013416	protein [Pythium insidiosum PIS]	17	179608	23	0	3	0	2.2	6.8	763	8	0	1	1161.59	2321.17	2	2321.28	-0.1108	1	4.54	16	K	EVVMLFLIQPYRVISITER	K	Oxidation (M)	0.0002000000000000000.0	Cmpd 687, AutoMSn(1161.5927), 30.1 min
	8	gi|000013416	protein [Pythium insidiosum PIS]	17	179608	23	0	3	0	2.2	6.8	764	4	0	1	1161.59	2321.17	2	2321.28	-0.11	1	4.44	16	K	EVVMLFLIQPYRVISITER	K	Oxidation (M)	0.0002000000000000000.0	Cmpd 695, AutoMSn(1161.5931), 30.3 min
	8	gi|000013416	protein [Pythium insidiosum PIS]	17	179608	23	0	3	0	2.2	6.8	765	7	0	1	1161.59	2321.17	2	2321.28	-0.1088	1	4.75	15	K	EVVMLFLIQPYRVISITER	K	Oxidation (M)	0.0002000000000000000.0	Cmpd 699, AutoMSn(1161.5937), 30.4 min
	8	gi|000013416	protein [Pythium insidiosum PIS]	17	179608	23	0	3	0	2.2	6.8	766	4	0	1	1161.59	2321.17	2	2321.28	-0.108	1	7.46	8.2	K	EVVMLFLIQPYRVISITER	K	Oxidation (M)	0.0002000000000000000.0	Cmpd 691, AutoMSn(1161.5941), 30.2 min
	8	gi|000013416	protein [Pythium insidiosum PIS]	17	179608	23	0	3	0	2.2	6.8	768	4	0	1	1161.6	2321.18	2	2321.28	-0.1063	1	4.55	16	K	EVVMLFLIQPYRVISITER	K	Oxidation (M)	0.0002000000000000000.0	Cmpd 693, AutoMSn(1161.5950), 30.3 min
	8	gi|000013416	protein [Pythium insidiosum PIS]	17	179608	23	0	3	0	2.2	6.8	771	6	0	1	774.733	2321.18	3	2321.28	-0.1044	1	2.25	27	K	EVVMLFLIQPYRVISITER	K	Oxidation (M)	0.0002000000000000000.0	Cmpd 692, AutoMSn(774.7330), 30.3 min
	8	gi|000013416	protein [Pythium insidiosum PIS]	17	179608	23	0	3	0	2.2	6.8	773	7	0	1	774.733	2321.18	3	2321.28	-0.1038	1	2.89	24	K	EVVMLFLIQPYRVISITER	K	Oxidation (M)	0.0002000000000000000.0	Cmpd 690, AutoMSn(774.7332), 30.2 min
	8	gi|000013416	protein [Pythium insidiosum PIS]	17	179608	23	0	3	0	2.2	6.8	774	4	0	1	774.733	2321.18	3	2321.28	-0.1036	1	5	14	K	EVVMLFLIQPYRVISITER	K	Oxidation (M)	0.0002000000000000000.0	Cmpd 694, AutoMSn(774.7333), 30.3 min
	8	gi|000013416	protein [Pythium insidiosum PIS]	17	179608	23	0	3	0	2.2	6.8	775	5	0	1	774.733	2321.18	3	2321.28	-0.1035	1	3.96	18	K	EVVMLFLIQPYRVISITER	K	Oxidation (M)	0.0002000000000000000.0	Cmpd 686, AutoMSn(774.7333), 30.1 min
	8	gi|000013416	protein [Pythium insidiosum PIS]	17	179608	23	0	3	0	2.2	6.8	776	3	0	1	774.733	2321.18	3	2321.28	-0.1035	1	10.04	4.5	K	EVVMLFLIQPYRVISITER	K	Oxidation (M)	0.0002000000000000000.0	Cmpd 688, AutoMSn(774.7333), 30.2 min
	8	gi|000013416	protein [Pythium insidiosum PIS]	17	179608	23	0	3	0	2.2	6.8	777	5	0	1	1161.6	2321.18	2	2321.28	-0.1033	1	5.34	13	K	EVVMLFLIQPYRVISITER	K	Oxidation (M)	0.0002000000000000000.0	Cmpd 685, AutoMSn(1161.5965), 30.1 min
	8	gi|000013416	protein [Pythium insidiosum PIS]	17	179608	23	0	3	0	2.2	6.8	778	4	0	1	774.735	2321.18	3	2321.28	-0.0993	1	5.97	12	K	EVVMLFLIQPYRVISITER	K	Oxidation (M)	0.0002000000000000000.0	Cmpd 682, AutoMSn(774.7347), 30.0 min
	8	gi|000013416	protein [Pythium insidiosum PIS]	17	179608	23	0	3	0	2.2	6.8	781	6	0	1	774.735	2321.18	3	2321.28	-0.0984	1	2.29	27	K	EVVMLFLIQPYRVISITER	K	Oxidation (M)	0.0002000000000000000.0	Cmpd 696, AutoMSn(774.7351), 30.4 min
	8	gi|000013416	protein [Pythium insidiosum PIS]	17	179608	23	0	3	0	2.2	6.8	782	10	0	1	774.735	2321.18	3	2321.28	-0.0982	1	0.08	45	K	EVVMLFLIQPYRVISITER	K	Oxidation (M)	0.0002000000000000000.0	Cmpd 698, AutoMSn(774.7351), 30.4 min
	8	gi|000013416	protein [Pythium insidiosum PIS]	17	179608	23	0	3	0	2.2	6.8	783	4	0	1	774.736	2321.18	3	2321.28	-0.0968	1	6.4	11	K	EVVMLFLIQPYRVISITER	K	Oxidation (M)	0.0002000000000000000.0	Cmpd 680, AutoMSn(774.7356), 30.0 min
	8	gi|000013416	protein [Pythium insidiosum PIS]	17	179608	23	0	3	0	2.2	6.8	784	4	0	1	774.736	2321.19	3	2321.28	-0.0948	1	6.72	9.9	K	EVVMLFLIQPYRVISITER	K	Oxidation (M)	0.0002000000000000000.0	Cmpd 678, AutoMSn(774.7362), 29.9 min	emPAI	0.02
Protein ID #11	Peak list format	Mascot generic
	Search type	MIS
	Mascot version	2.3.02
	Database	Pythium
	Fasta file	141115.pis_proteins_long_id.fna
	Total sequences	14962
	Total residues	7472161
	Sequences after taxonomy filter	14962
	Number of queries	799
	Variable modifications	--------------------------------------------------------
	Identifier	Name	Delta	Neutral loss(es)
	1	Carbamidomethyl (C)	57.0215
	2	Oxidation (M)	15.9949	0	63.9983
	Search Parameters	--------------------------------------------------------
	Taxonomy filter	All entries
	Enzyme	Trypsin
	Maximum Missed Cleavages	1
	Fixed modifications
	Variable modifications	Carbamidomethyl (C),Oxidation (M)
	Peptide Mass Tolerance	0.8
	Peptide Mass Tolerance Units	Da
	Fragment Mass Tolerance	0.8
	Fragment Mass Tolerance Units	Da
	Mass values	Monoisotopic
	Instrument type	ESI-QUAD-TOF
	Format parameters	--------------------------------------------------------
	Significance threshold	0.05
	Max. number of hits	0
	Use MudPIT protein scoring	1
	Ions score cut-off	0
	Include same-set proteins
	Include sub-set proteins	0
	Include unassigned	0
	Require bold red	0
	Use homology threshold	0
	Group protein families	0
	Protein hits	--------------------------------------------------------
	prot_hit_num	prot_acc	prot_desc	prot_score	prot_mass	prot_matches	prot_matches_sig	prot_sequences	prot_sequences_sig	prot_cover	prot_pi	pep_query	pep_rank	pep_isbold	pep_isunique	pep_exp_mz	pep_exp_mr	pep_exp_z	pep_calc_mr	pep_delta	pep_miss	pep_score	pep_expect	pep_res_before	pep_seq	pep_res_after	pep_var_mod	pep_var_mod_pos	pep_scan_title
	1	gi|000011661	DnaK [Phytophthora parasitica]	3143	86655	131	94	30	22	40.2	5.52	181	1	1	1	444.911	887.807	2	888.43	-0.6229	0	40.06	0.014	R	GLDPSSSAR	A			Cmpd 15, AutoMSn(444.9109), 12.9 min
	1	gi|000011661	DnaK [Phytophthora parasitica]	3143	86655	131	94	30	22	40.2	5.52	183	1	1	1	445.223	888.431	2	888.43	0.0006	0	30.35	0.064	R	GLDPSSSAR	A			Cmpd 17, AutoMSn(445.2226), 12.9 min
	1	gi|000011661	DnaK [Phytophthora parasitica]	3143	86655	131	94	30	22	40.2	5.52	190	1	1	1	449.776	897.537	2	897.54	-0.0028	1	24.84	0.17	R	NTAIPVRK	T			Cmpd 12, AutoMSn(449.7757), 12.8 min
	1	gi|000011661	DnaK [Phytophthora parasitica]	3143	86655	131	94	30	22	40.2	5.52	212	1	1	1	466.245	930.475	2	930.477	-0.0025	0	53.06	0.00035	R	LTQADIDR	M			Cmpd 58, AutoMSn(466.2446), 14.8 min
	1	gi|000011661	DnaK [Phytophthora parasitica]	3143	86655	131	94	30	22	40.2	5.52	213	1	1	1	466.246	930.477	2	930.477	0.0002	0	40.83	0.0058	R	LTQADIDR	M			Cmpd 52, AutoMSn(466.2459), 14.6 min
	1	gi|000011661	DnaK [Phytophthora parasitica]	3143	86655	131	94	30	22	40.2	5.52	214	1	1	1	466.247	930.479	2	930.477	0.0015	0	52.42	0.0004	R	LTQADIDR	M			Cmpd 54, AutoMSn(466.2465), 14.7 min
	1	gi|000011661	DnaK [Phytophthora parasitica]	3143	86655	131	94	30	22	40.2	5.52	215	1	1	1	466.247	930.48	2	930.477	0.0028	0	18.7	0.95	R	LTQADIDR	M			Cmpd 51, AutoMSn(466.2472), 14.6 min
	1	gi|000011661	DnaK [Phytophthora parasitica]	3143	86655	131	94	30	22	40.2	5.52	269	1	1	1	1029.55	1028.55	1	1028.55	-0.0046	0	48.12	0.00093	K	DAGAIAGLDVK	R			Cmpd 277, AutoMSn(1029.5529), 20.5 min
	1	gi|000011661	DnaK [Phytophthora parasitica]	3143	86655	131	94	30	22	40.2	5.52	270	1	1	1	1029.55	1028.55	1	1028.55	-0.0043	0	46.34	0.0014	K	DAGAIAGLDVK	R			Cmpd 273, AutoMSn(1029.5532), 20.4 min
	1	gi|000011661	DnaK [Phytophthora parasitica]	3143	86655	131	94	30	22	40.2	5.52	271	1	1	1	515.281	1028.55	2	1028.55	-0.0023	0	61.01	4.8e-05	K	DAGAIAGLDVK	R			Cmpd 272, AutoMSn(515.2812), 20.4 min
	1	gi|000011661	DnaK [Phytophthora parasitica]	3143	86655	131	94	30	22	40.2	5.52	272	1	1	1	1029.56	1028.55	1	1028.55	-0.0021	0	30.93	0.049	K	DAGAIAGLDVK	R			Cmpd 276, AutoMSn(1029.5554), 20.4 min
	1	gi|000011661	DnaK [Phytophthora parasitica]	3143	86655	131	94	30	22	40.2	5.52	273	1	1	1	515.282	1028.55	2	1028.55	-0.0001	0	48.67	0.00082	K	DAGAIAGLDVK	R			Cmpd 284, AutoMSn(515.2824), 20.6 min
	1	gi|000011661	DnaK [Phytophthora parasitica]	3143	86655	131	94	30	22	40.2	5.52	274	1	1	1	515.282	1028.55	2	1028.55	0	0	45.36	0.0018	K	DAGAIAGLDVK	R			Cmpd 287, AutoMSn(515.2824), 20.7 min
	1	gi|000011661	DnaK [Phytophthora parasitica]	3143	86655	131	94	30	22	40.2	5.52	275	1	1	1	515.283	1028.55	2	1028.55	0.0007	0	59.78	6.4e-05	K	DAGAIAGLDVK	R			Cmpd 271, AutoMSn(515.2827), 20.3 min
	1	gi|000011661	DnaK [Phytophthora parasitica]	3143	86655	131	94	30	22	40.2	5.52	276	1	1	1	515.283	1028.55	2	1028.55	0.0011	0	47.68	0.001	K	DAGAIAGLDVK	R			Cmpd 275, AutoMSn(515.2829), 20.4 min
	1	gi|000011661	DnaK [Phytophthora parasitica]	3143	86655	131	94	30	22	40.2	5.52	277	1	1	1	515.283	1028.55	2	1028.55	0.0019	0	36.02	0.015	K	DAGAIAGLDVK	R			Cmpd 289, AutoMSn(515.2833), 20.8 min
	1	gi|000011661	DnaK [Phytophthora parasitica]	3143	86655	131	94	30	22	40.2	5.52	309	1	1	1	540.293	1078.57	2	1078.57	0.0056	1	16.24	1.4	R	NFSDEIVKK	D			Cmpd 105, AutoMSn(540.2930), 16.1 min
	1	gi|000011661	DnaK [Phytophthora parasitica]	3143	86655	131	94	30	22	40.2	5.52	355	1	1	1	593.332	1184.65	2	1184.65	-0.0028	1	49.99	0.00062	K	DAGAIAGLDVKR	I			Cmpd 182, AutoMSn(593.3316), 18.1 min
	1	gi|000011661	DnaK [Phytophthora parasitica]	3143	86655	131	94	30	22	40.2	5.52	356	1	1	1	593.333	1184.65	2	1184.65	-0.0007	1	53	0.00031	K	DAGAIAGLDVKR	I			Cmpd 180, AutoMSn(593.3326), 18.0 min
	1	gi|000011661	DnaK [Phytophthora parasitica]	3143	86655	131	94	30	22	40.2	5.52	362	1	1	1	606.307	1210.6	2	1210.6	0.0014	0	60.17	5.4e-05	R	NELEQFIYR	A			Cmpd 366, AutoMSn(606.3071), 22.5 min
	1	gi|000011661	DnaK [Phytophthora parasitica]	3143	86655	131	94	30	22	40.2	5.52	363	1	1	1	606.307	1210.6	2	1210.6	0.0014	0	22.36	0.33	R	NELEQFIYR	A			Cmpd 387, AutoMSn(606.3071), 23.0 min
	1	gi|000011661	DnaK [Phytophthora parasitica]	3143	86655	131	94	30	22	40.2	5.52	364	1	1	1	606.308	1210.6	2	1210.6	0.0022	0	35.81	0.015	R	NELEQFIYR	A			Cmpd 381, AutoMSn(606.3075), 22.8 min
	1	gi|000011661	DnaK [Phytophthora parasitica]	3143	86655	131	94	30	22	40.2	5.52	365	1	1	1	606.308	1210.6	2	1210.6	0.0034	0	67.46	1e-05	R	NELEQFIYR	A			Cmpd 370, AutoMSn(606.3081), 22.6 min
	1	gi|000011661	DnaK [Phytophthora parasitica]	3143	86655	131	94	30	22	40.2	5.52	366	1	1	1	606.308	1210.6	2	1210.6	0.0041	0	51.74	0.00038	R	NELEQFIYR	A			Cmpd 363, AutoMSn(606.3084), 22.4 min
	1	gi|000011661	DnaK [Phytophthora parasitica]	3143	86655	131	94	30	22	40.2	5.52	367	1	1	1	606.308	1210.6	2	1210.6	0.0042	0	44.43	0.002	R	NELEQFIYR	A			Cmpd 362, AutoMSn(606.3085), 22.4 min
	1	gi|000011661	DnaK [Phytophthora parasitica]	3143	86655	131	94	30	22	40.2	5.52	376	1	1	1	617.825	1233.64	2	1233.64	-0.0002	0	63.6	2.5e-05	K	LGEFNISGIER	A			Cmpd 357, AutoMSn(617.8248), 22.3 min
	1	gi|000011661	DnaK [Phytophthora parasitica]	3143	86655	131	94	30	22	40.2	5.52	377	1	1	1	617.825	1233.64	2	1233.64	0.0007	0	61.74	3.8e-05	K	LGEFNISGIER	A			Cmpd 360, AutoMSn(617.8253), 22.4 min
	1	gi|000011661	DnaK [Phytophthora parasitica]	3143	86655	131	94	30	22	40.2	5.52	378	1	1	1	617.826	1233.64	2	1233.64	0.003	0	49.92	0.00058	K	LGEFNISGIER	A			Cmpd 355, AutoMSn(617.8264), 22.3 min
	1	gi|000011661	DnaK [Phytophthora parasitica]	3143	86655	131	94	30	22	40.2	5.52	379	1	1	1	617.827	1233.64	2	1233.64	0.0031	0	53.97	0.00023	K	LGEFNISGIER	A			Cmpd 372, AutoMSn(617.8265), 22.6 min
	1	gi|000011661	DnaK [Phytophthora parasitica]	3143	86655	131	94	30	22	40.2	5.52	392	1	1	1	626.341	1250.67	2	1250.67	-0.0012	0	43.3	0.0027	K	VQTMLSALFGGK	E			Cmpd 541, AutoMSn(626.3413), 26.7 min
	1	gi|000011661	DnaK [Phytophthora parasitica]	3143	86655	131	94	30	22	40.2	5.52	393	1	1	1	626.342	1250.67	2	1250.67	-0.0004	0	37.47	0.01	K	VQTMLSALFGGK	E			Cmpd 534, AutoMSn(626.3417), 26.5 min
	1	gi|000011661	DnaK [Phytophthora parasitica]	3143	86655	131	94	30	22	40.2	5.52	394	1	1	1	626.343	1250.67	2	1250.67	0.0021	0	42.99	0.0029	K	VQTMLSALFGGK	E			Cmpd 536, AutoMSn(626.3430), 26.5 min
	1	gi|000011661	DnaK [Phytophthora parasitica]	3143	86655	131	94	30	22	40.2	5.52	395	1	1	1	626.344	1250.67	2	1250.67	0.0043	0	17.49	1	K	VQTMLSALFGGK	E			Cmpd 532, AutoMSn(626.3441), 26.4 min
	1	gi|000011661	DnaK [Phytophthora parasitica]	3143	86655	131	94	30	22	40.2	5.52	397	1	1	1	626.793	1251.57	2	1251.57	-0.0027	0	41.18	0.0045	K	DQYAGLATEER	A			Cmpd 142, AutoMSn(626.7925), 17.1 min
	1	gi|000011661	DnaK [Phytophthora parasitica]	3143	86655	131	94	30	22	40.2	5.52	398	1	1	1	626.794	1251.57	2	1251.57	0.0002	0	55.38	0.00017	K	DQYAGLATEER	A			Cmpd 144, AutoMSn(626.7939), 17.2 min
	1	gi|000011661	DnaK [Phytophthora parasitica]	3143	86655	131	94	30	22	40.2	5.52	399	1	1	1	626.794	1251.57	2	1251.57	0.0008	0	44.98	0.0019	K	DQYAGLATEER	A			Cmpd 150, AutoMSn(626.7942), 17.3 min
	1	gi|000011661	DnaK [Phytophthora parasitica]	3143	86655	131	94	30	22	40.2	5.52	400	1	1	1	626.794	1251.57	2	1251.57	0.0012	0	61.67	4e-05	K	DQYAGLATEER	A			Cmpd 149, AutoMSn(626.7944), 17.3 min
	1	gi|000011661	DnaK [Phytophthora parasitica]	3143	86655	131	94	30	22	40.2	5.52	401	1	1	1	626.796	1251.58	2	1251.57	0.0051	0	62.14	3.6e-05	K	DQYAGLATEER	A			Cmpd 147, AutoMSn(626.7964), 17.3 min
	1	gi|000011661	DnaK [Phytophthora parasitica]	3143	86655	131	94	30	22	40.2	5.52	405	1	1	1	628.313	1254.61	2	1254.61	-0.0024	0	45.18	0.0016	K	FESLNEELFK	R			Cmpd 386, AutoMSn(628.3127), 23.0 min
	1	gi|000011661	DnaK [Phytophthora parasitica]	3143	86655	131	94	30	22	40.2	5.52	406	1	1	1	628.315	1254.62	2	1254.61	0.003	0	50.45	0.00049	K	FESLNEELFK	R			Cmpd 390, AutoMSn(628.3154), 23.0 min
	1	gi|000011661	DnaK [Phytophthora parasitica]	3143	86655	131	94	30	22	40.2	5.52	412	1	1	1	634.338	1266.66	2	1266.66	-0.0025	0	47.64	0.00085	K	VQTMLSALFGGK	E	Oxidation (M)	0.000200000000.0	Cmpd 385, AutoMSn(634.3381), 23.0 min
	1	gi|000011661	DnaK [Phytophthora parasitica]	3143	86655	131	94	30	22	40.2	5.52	413	1	1	1	634.339	1266.66	2	1266.66	-0.0003	0	53.16	0.00024	K	VQTMLSALFGGK	E	Oxidation (M)	0.000200000000.0	Cmpd 388, AutoMSn(634.3392), 23.0 min
	1	gi|000011661	DnaK [Phytophthora parasitica]	3143	86655	131	94	30	22	40.2	5.52	414	1	1	1	634.34	1266.66	2	1266.66	0.0004	0	50.25	0.00047	K	VQTMLSALFGGK	E	Oxidation (M)	0.000200000000.0	Cmpd 391, AutoMSn(634.3396), 23.1 min
	1	gi|000011661	DnaK [Phytophthora parasitica]	3143	86655	131	94	30	22	40.2	5.52	443	1	1	1	683.862	1365.71	2	1365.71	-0.0046	0	86.42	1.2e-07	K	AVSAYTQGLTLDK	G			Cmpd 257, AutoMSn(683.8620), 20.0 min
	1	gi|000011661	DnaK [Phytophthora parasitica]	3143	86655	131	94	30	22	40.2	5.52	444	1	1	1	683.865	1365.72	2	1365.71	0.0018	0	62.02	3.3e-05	K	AVSAYTQGLTLDK	G			Cmpd 255, AutoMSn(683.8652), 20.0 min
	1	gi|000011661	DnaK [Phytophthora parasitica]	3143	86655	131	94	30	22	40.2	5.52	445	1	1	1	683.867	1365.72	2	1365.71	0.0063	0	86.27	1.2e-07	K	AVSAYTQGLTLDK	G			Cmpd 260, AutoMSn(683.8674), 20.1 min
	1	gi|000011661	DnaK [Phytophthora parasitica]	3143	86655	131	94	30	22	40.2	5.52	446	1	1	1	690.84	1379.67	2	1379.67	-0.0025	1	17.49	0.95	K	KDQYAGLATEER	A			Cmpd 63, AutoMSn(690.8400), 14.9 min
	1	gi|000011661	DnaK [Phytophthora parasitica]	3143	86655	131	94	30	22	40.2	5.52	447	1	1	1	460.898	1379.67	3	1379.67	0.0051	1	17.49	0.95	K	KDQYAGLATEER	A			Cmpd 67, AutoMSn(460.8983), 15.0 min
	1	gi|000011661	DnaK [Phytophthora parasitica]	3143	86655	131	94	30	22	40.2	5.52	460	1	1	1	695.844	1389.67	2	1389.67	-0.0005	1	17.49	1	R	EKGETEVENSIR	D			Cmpd 35, AutoMSn(695.8438), 14.1 min
	1	gi|000011661	DnaK [Phytophthora parasitica]	3143	86655	131	94	30	22	40.2	5.52	461	1	1	1	464.235	1389.68	3	1389.67	0.0081	1	17.49	1	R	EKGETEVENSIR	D			Cmpd 36, AutoMSn(464.2345), 14.1 min
	1	gi|000011661	DnaK [Phytophthora parasitica]	3143	86655	131	94	30	22	40.2	5.52	473	1	1	1	727.88	1453.74	2	1453.75	-0.0002	1	22.06	0.34	R	AKFESLNEELFK	R			Cmpd 295, AutoMSn(727.8798), 20.9 min
	1	gi|000011661	DnaK [Phytophthora parasitica]	3143	86655	131	94	30	22	40.2	5.52	474	1	1	1	727.881	1453.75	2	1453.75	0.0021	1	31.83	0.036	R	AKFESLNEELFK	R			Cmpd 300, AutoMSn(727.8810), 21.0 min
	1	gi|000011661	DnaK [Phytophthora parasitica]	3143	86655	131	94	30	22	40.2	5.52	475	1	1	1	727.881	1453.75	2	1453.75	0.0032	1	18.59	0.77	R	AKFESLNEELFK	R			Cmpd 293, AutoMSn(727.8815), 20.8 min
	1	gi|000011661	DnaK [Phytophthora parasitica]	3143	86655	131	94	30	22	40.2	5.52	476	1	1	1	485.592	1453.75	3	1453.75	0.009	1	26.96	0.11	R	AKFESLNEELFK	R			Cmpd 296, AutoMSn(485.5920), 20.9 min
	1	gi|000011661	DnaK [Phytophthora parasitica]	3143	86655	131	94	30	22	40.2	5.52	477	1	1	1	485.593	1453.76	3	1453.75	0.0106	1	24.54	0.19	R	AKFESLNEELFK	R			Cmpd 292, AutoMSn(485.5926), 20.8 min
	1	gi|000011661	DnaK [Phytophthora parasitica]	3143	86655	131	94	30	22	40.2	5.52	489	1	1	1	751.363	1500.71	2	1500.72	-0.0047	0	47.97	0.00086	K	DGQVEIIANSEGNR	T			Cmpd 202, AutoMSn(751.3634), 18.5 min
	1	gi|000011661	DnaK [Phytophthora parasitica]	3143	86655	131	94	30	22	40.2	5.52	490	1	1	1	751.365	1500.71	2	1500.72	-0.0023	0	72.99	2.7e-06	K	DGQVEIIANSEGNR	T			Cmpd 196, AutoMSn(751.3645), 18.4 min
	1	gi|000011661	DnaK [Phytophthora parasitica]	3143	86655	131	94	30	22	40.2	5.52	491	1	1	1	751.367	1500.72	2	1500.72	0.0018	0	56.62	0.00012	K	DGQVEIIANSEGNR	T			Cmpd 199, AutoMSn(751.3666), 18.5 min
	1	gi|000011661	DnaK [Phytophthora parasitica]	3143	86655	131	94	30	22	40.2	5.52	509	1	1	1	769.368	1536.72	2	1536.72	0.0006	0	35.79	0.013	R	TTPSWVAFNETER	L			Cmpd 328, AutoMSn(769.3680), 21.6 min
	1	gi|000011661	DnaK [Phytophthora parasitica]	3143	86655	131	94	30	22	40.2	5.52	510	1	1	1	769.369	1536.72	2	1536.72	0.0016	0	53.73	0.00021	R	TTPSWVAFNETER	L			Cmpd 325, AutoMSn(769.3685), 21.6 min
	1	gi|000011661	DnaK [Phytophthora parasitica]	3143	86655	131	94	30	22	40.2	5.52	511	1	1	1	513.249	1536.72	3	1536.72	0.0033	0	44.2	0.0019	R	TTPSWVAFNETER	L			Cmpd 329, AutoMSn(513.2487), 21.6 min
	1	gi|000011661	DnaK [Phytophthora parasitica]	3143	86655	131	94	30	22	40.2	5.52	512	1	1	1	769.37	1536.73	2	1536.72	0.0056	0	53.76	0.00021	R	TTPSWVAFNETER	L			Cmpd 324, AutoMSn(769.3705), 21.5 min
	1	gi|000011661	DnaK [Phytophthora parasitica]	3143	86655	131	94	30	22	40.2	5.52	513	1	1	1	513.25	1536.73	3	1536.72	0.0086	0	63.42	2.3e-05	R	TTPSWVAFNETER	L			Cmpd 332, AutoMSn(513.2504), 21.7 min
	1	gi|000011661	DnaK [Phytophthora parasitica]	3143	86655	131	94	30	22	40.2	5.52	514	1	1	1	513.253	1536.74	3	1536.72	0.0159	0	27.68	0.085	R	TTPSWVAFNETER	L			Cmpd 326, AutoMSn(513.2529), 21.6 min
	1	gi|000011661	DnaK [Phytophthora parasitica]	3143	86655	131	94	30	22	40.2	5.52	520	1	1	1	781.894	1561.77	2	1561.77	-0.0006	0	104.69	1.8e-09	K	IQAASNPSNTVFDAK	R			Cmpd 190, AutoMSn(781.8938), 18.3 min
	1	gi|000011661	DnaK [Phytophthora parasitica]	3143	86655	131	94	30	22	40.2	5.52	521	1	1	1	781.895	1561.77	2	1561.77	0.0013	0	109.67	5.8e-10	K	IQAASNPSNTVFDAK	R			Cmpd 189, AutoMSn(781.8947), 18.2 min
	1	gi|000011661	DnaK [Phytophthora parasitica]	3143	86655	131	94	30	22	40.2	5.52	522	1	1	1	781.896	1561.78	2	1561.77	0.0036	0	100.57	4.7e-09	K	IQAASNPSNTVFDAK	R			Cmpd 193, AutoMSn(781.8959), 18.3 min
	1	gi|000011661	DnaK [Phytophthora parasitica]	3143	86655	131	94	30	22	40.2	5.52	529	1	1	1	798.9	1595.78	2	1595.79	-0.0016	0	65.23	1.6e-05	K	SFTPEEISSMVLTR	M			Cmpd 509, AutoMSn(798.8997), 25.8 min
	1	gi|000011661	DnaK [Phytophthora parasitica]	3143	86655	131	94	30	22	40.2	5.52	530	1	1	1	798.9	1595.79	2	1595.79	-0.0001	0	17.22	0.98	K	SFTPEEISSMVLTR	M			Cmpd 507, AutoMSn(798.9005), 25.7 min
	1	gi|000011661	DnaK [Phytophthora parasitica]	3143	86655	131	94	30	22	40.2	5.52	531	1	1	1	532.937	1595.79	3	1595.79	0.0029	0	68.78	6.8e-06	K	SFTPEEISSMVLTR	M			Cmpd 513, AutoMSn(532.9371), 25.9 min
	1	gi|000011661	DnaK [Phytophthora parasitica]	3143	86655	131	94	30	22	40.2	5.52	532	1	1	1	532.937	1595.79	3	1595.79	0.0032	0	69.39	5.9e-06	K	SFTPEEISSMVLTR	M			Cmpd 515, AutoMSn(532.9372), 26.0 min
	1	gi|000011661	DnaK [Phytophthora parasitica]	3143	86655	131	94	30	22	40.2	5.52	533	1	1	1	798.902	1595.79	2	1595.79	0.0035	0	78.64	7.1e-07	K	SFTPEEISSMVLTR	M			Cmpd 512, AutoMSn(798.9023), 25.9 min
	1	gi|000011661	DnaK [Phytophthora parasitica]	3143	86655	131	94	30	22	40.2	5.52	534	1	1	1	798.903	1595.79	2	1595.79	0.0041	0	6.86	11	K	SFTPEEISSMVLTR	M			Cmpd 283, AutoMSn(798.9026), 20.6 min
	1	gi|000011661	DnaK [Phytophthora parasitica]	3143	86655	131	94	30	22	40.2	5.52	535	2	1	1	532.938	1595.79	3	1595.79	0.0056	0	19.17	0.63	K	SFTPEEISSMVLTR	M			Cmpd 510, AutoMSn(532.9380), 25.8 min
	1	gi|000011661	DnaK [Phytophthora parasitica]	3143	86655	131	94	30	22	40.2	5.52	547	1	1	1	806.896	1611.78	2	1611.78	-0.0039	0	14.99	1.6	K	SFTPEEISSMVLTR	M	Oxidation (M)	0.00000000020000.0	Cmpd 397, AutoMSn(806.8961), 23.2 min
	1	gi|000011661	DnaK [Phytophthora parasitica]	3143	86655	131	94	30	22	40.2	5.52	548	1	1	1	806.897	1611.78	2	1611.78	-0.0017	0	39.98	0.0049	K	SFTPEEISSMVLTR	M	Oxidation (M)	0.00000000020000.0	Cmpd 403, AutoMSn(806.8972), 23.4 min
	1	gi|000011661	DnaK [Phytophthora parasitica]	3143	86655	131	94	30	22	40.2	5.52	549	1	1	1	806.898	1611.78	2	1611.78	-0.0008	0	26.21	0.12	K	SFTPEEISSMVLTR	M	Oxidation (M)	0.00000000020000.0	Cmpd 400, AutoMSn(806.8976), 23.3 min
	1	gi|000011661	DnaK [Phytophthora parasitica]	3143	86655	131	94	30	22	40.2	5.52	550	1	1	1	538.268	1611.78	3	1611.78	0.002	0	69.8	5.2e-06	K	SFTPEEISSMVLTR	M	Oxidation (M)	0.00000000020000.0	Cmpd 410, AutoMSn(538.2684), 23.5 min
	1	gi|000011661	DnaK [Phytophthora parasitica]	3143	86655	131	94	30	22	40.2	5.52	551	1	1	1	538.268	1611.78	3	1611.78	0.0021	0	49.02	0.00062	K	SFTPEEISSMVLTR	M	Oxidation (M)	0.00000000020000.0	Cmpd 413, AutoMSn(538.2684), 23.6 min
	1	gi|000011661	DnaK [Phytophthora parasitica]	3143	86655	131	94	30	22	40.2	5.52	552	1	1	1	538.271	1611.79	3	1611.78	0.0086	0	63.09	2.4e-05	K	SFTPEEISSMVLTR	M	Oxidation (M)	0.00000000020000.0	Cmpd 406, AutoMSn(538.2706), 23.4 min
	1	gi|000011661	DnaK [Phytophthora parasitica]	3143	86655	131	94	30	22	40.2	5.52	592	1	1	1	555.967	1664.88	3	1664.87	0.0063	1	75.64	1.5e-06	K	AVSAYTQGLTLDKGNK	Q			Cmpd 178, AutoMSn(555.9672), 18.0 min
	1	gi|000011661	DnaK [Phytophthora parasitica]	3143	86655	131	94	30	22	40.2	5.52	593	1	1	1	555.967	1664.88	3	1664.87	0.0067	1	72.94	2.9e-06	K	AVSAYTQGLTLDKGNK	Q			Cmpd 173, AutoMSn(555.9673), 17.9 min
	1	gi|000011661	DnaK [Phytophthora parasitica]	3143	86655	131	94	30	22	40.2	5.52	594	1	1	1	555.968	1664.88	3	1664.87	0.0097	1	85.34	1.7e-07	K	AVSAYTQGLTLDKGNK	Q			Cmpd 176, AutoMSn(555.9683), 17.9 min
	1	gi|000011661	DnaK [Phytophthora parasitica]	3143	86655	131	94	30	22	40.2	5.52	595	2	1	1	833.452	1664.89	2	1664.87	0.0154	1	15.26	1.7	K	AVSAYTQGLTLDKGNK	Q			Cmpd 177, AutoMSn(833.4516), 17.9 min
	1	gi|000011661	DnaK [Phytophthora parasitica]	3143	86655	131	94	30	22	40.2	5.52	606	1	1	1	569.285	1704.83	3	1704.84	-0.0018	1	17.49	0.96	R	LTQADIDRMVAEAEK	Y	Oxidation (M)	0.000000002000000.0	Cmpd 221, AutoMSn(569.2851), 19.0 min
	1	gi|000011661	DnaK [Phytophthora parasitica]	3143	86655	131	94	30	22	40.2	5.52	610	1	1	1	569.288	1704.84	3	1704.84	0.0079	1	16.78	1.1	R	LTQADIDRMVAEAEK	Y	Oxidation (M)	0.000000002000000.0	Cmpd 219, AutoMSn(569.2883), 18.9 min
	1	gi|000011661	DnaK [Phytophthora parasitica]	3143	86655	131	94	30	22	40.2	5.52	618	1	1	1	573.634	1717.88	3	1717.87	0.0062	1	58.3	8.2e-05	K	IQAASNPSNTVFDAKR	I			Cmpd 126, AutoMSn(573.6342), 16.7 min
	1	gi|000011661	DnaK [Phytophthora parasitica]	3143	86655	131	94	30	22	40.2	5.52	619	1	1	1	573.635	1717.88	3	1717.87	0.0078	1	25.56	0.15	K	IQAASNPSNTVFDAKR	I			Cmpd 123, AutoMSn(573.6348), 16.6 min
	1	gi|000011661	DnaK [Phytophthora parasitica]	3143	86655	131	94	30	22	40.2	5.52	620	1	1	1	573.635	1717.88	3	1717.87	0.0088	1	64.36	2e-05	K	IQAASNPSNTVFDAKR	I			Cmpd 128, AutoMSn(573.6351), 16.7 min
	1	gi|000011661	DnaK [Phytophthora parasitica]	3143	86655	131	94	30	22	40.2	5.52	623	1	1	1	862.964	1723.91	2	1723.92	-0.0042	1	19.02	0.69	K	VQTMLSALFGGKELSK	S	Oxidation (M)	0.0002000000000000.0	Cmpd 339, AutoMSn(862.9641), 21.9 min
	1	gi|000011661	DnaK [Phytophthora parasitica]	3143	86655	131	94	30	22	40.2	5.52	624	1	1	1	575.648	1723.92	3	1723.92	0.0039	1	24.68	0.19	K	VQTMLSALFGGKELSK	S	Oxidation (M)	0.0002000000000000.0	Cmpd 340, AutoMSn(575.6478), 21.9 min
	1	gi|000011661	DnaK [Phytophthora parasitica]	3143	86655	131	94	30	22	40.2	5.52	625	1	1	1	575.649	1723.92	3	1723.92	0.0066	1	7.78	9.3	K	VQTMLSALFGGKELSK	S	Oxidation (M)	0.0002000000000000.0	Cmpd 335, AutoMSn(575.6488), 21.8 min
	1	gi|000011661	DnaK [Phytophthora parasitica]	3143	86655	131	94	30	22	40.2	5.52	632	1	1	1	881.952	1761.89	2	1761.89	0.0003	0	83.18	2.5e-07	R	SAAYLSAGQATPALQDAK	K			Cmpd 246, AutoMSn(881.9523), 19.7 min
	1	gi|000011661	DnaK [Phytophthora parasitica]	3143	86655	131	94	30	22	40.2	5.52	633	1	1	1	881.952	1761.89	2	1761.89	0.0004	0	64.21	2e-05	R	SAAYLSAGQATPALQDAK	K			Cmpd 249, AutoMSn(881.9523), 19.8 min
	1	gi|000011661	DnaK [Phytophthora parasitica]	3143	86655	131	94	30	22	40.2	5.52	634	1	1	1	881.953	1761.89	2	1761.89	0.0018	0	81.34	3.8e-07	R	SAAYLSAGQATPALQDAK	K			Cmpd 244, AutoMSn(881.9530), 19.6 min
	1	gi|000011661	DnaK [Phytophthora parasitica]	3143	86655	131	94	30	22	40.2	5.52	635	1	1	1	588.305	1761.89	3	1761.89	0.0034	0	43.69	0.0022	R	SAAYLSAGQATPALQDAK	K			Cmpd 252, AutoMSn(588.3050), 19.8 min
	1	gi|000011661	DnaK [Phytophthora parasitica]	3143	86655	131	94	30	22	40.2	5.52	636	1	1	1	588.305	1761.89	3	1761.89	0.0048	0	48.51	0.00073	R	SAAYLSAGQATPALQDAK	K			Cmpd 250, AutoMSn(588.3055), 19.8 min
	1	gi|000011661	DnaK [Phytophthora parasitica]	3143	86655	131	94	30	22	40.2	5.52	637	1	1	1	588.306	1761.9	3	1761.89	0.0054	0	36.69	0.011	R	SAAYLSAGQATPALQDAK	K			Cmpd 243, AutoMSn(588.3057), 19.6 min
	1	gi|000011661	DnaK [Phytophthora parasitica]	3143	86655	131	94	30	22	40.2	5.52	638	1	1	1	588.307	1761.9	3	1761.89	0.0092	0	56.59	0.00011	R	SAAYLSAGQATPALQDAK	K			Cmpd 247, AutoMSn(588.3069), 19.7 min
	1	gi|000011661	DnaK [Phytophthora parasitica]	3143	86655	131	94	30	22	40.2	5.52	679	1	1	1	631.003	1889.99	3	1889.98	0.0027	1	53.8	0.00022	R	SAAYLSAGQATPALQDAKK	C			Cmpd 175, AutoMSn(631.0031), 17.9 min
	1	gi|000011661	DnaK [Phytophthora parasitica]	3143	86655	131	94	30	22	40.2	5.52	680	1	1	1	631.003	1889.99	3	1889.98	0.0035	1	66.98	1e-05	R	SAAYLSAGQATPALQDAKK	C			Cmpd 172, AutoMSn(631.0033), 17.9 min
	1	gi|000011661	DnaK [Phytophthora parasitica]	3143	86655	131	94	30	22	40.2	5.52	681	1	1	1	631.004	1889.99	3	1889.98	0.0064	1	72.73	2.8e-06	R	SAAYLSAGQATPALQDAKK	C			Cmpd 179, AutoMSn(631.0043), 18.0 min
	1	gi|000011661	DnaK [Phytophthora parasitica]	3143	86655	131	94	30	22	40.2	5.52	716	1	1	1	1066.05	2130.09	2	2130.1	-0.0016	0	80.3	4.3e-07	R	IINEPTAAALAYGLDTNAGAGK	G			Cmpd 438, AutoMSn(1066.0543), 24.2 min
	1	gi|000011661	DnaK [Phytophthora parasitica]	3143	86655	131	94	30	22	40.2	5.52	717	1	1	1	1066.06	2130.1	2	2130.1	0.0006	0	65.13	1.4e-05	R	IINEPTAAALAYGLDTNAGAGK	G			Cmpd 436, AutoMSn(1066.0554), 24.1 min
	1	gi|000011661	DnaK [Phytophthora parasitica]	3143	86655	131	94	30	22	40.2	5.52	718	1	1	1	1066.06	2130.1	2	2130.1	0.0016	0	71.75	3.1e-06	R	IINEPTAAALAYGLDTNAGAGK	G			Cmpd 433, AutoMSn(1066.0559), 24.0 min
	1	gi|000011661	DnaK [Phytophthora parasitica]	3143	86655	131	94	30	22	40.2	5.52	719	1	1	1	711.04	2130.1	3	2130.1	0.0022	0	71.41	3.4e-06	R	IINEPTAAALAYGLDTNAGAGK	G			Cmpd 432, AutoMSn(711.0399), 24.0 min
	1	gi|000011661	DnaK [Phytophthora parasitica]	3143	86655	131	94	30	22	40.2	5.52	720	1	1	1	711.04	2130.1	3	2130.1	0.0041	0	107.36	8.6e-10	R	IINEPTAAALAYGLDTNAGAGK	G			Cmpd 435, AutoMSn(711.0405), 24.1 min
	1	gi|000011661	DnaK [Phytophthora parasitica]	3143	86655	131	94	30	22	40.2	5.52	726	4	1	1	740.715	2219.12	3	2219.12	-0.0003	1	2.98	23	R	TTPSWVAFNETERLIGEAAK	I			Cmpd 494, AutoMSn(740.7146), 25.4 min
	1	gi|000011661	DnaK [Phytophthora parasitica]	3143	86655	131	94	30	22	40.2	5.52	734	1	1	1	1136.6	2271.18	2	2271.19	-0.0055	0	18.11	0.75	K	SINPDEAVAYGAAVQGAILSGIR	N			Cmpd 615, AutoMSn(1136.5975), 28.8 min
	1	gi|000011661	DnaK [Phytophthora parasitica]	3143	86655	131	94	30	22	40.2	5.52	735	1	1	1	1136.6	2271.18	2	2271.19	-0.0046	0	16.22	1.2	K	SINPDEAVAYGAAVQGAILSGIR	N			Cmpd 611, AutoMSn(1136.5979), 28.7 min
	1	gi|000011661	DnaK [Phytophthora parasitica]	3143	86655	131	94	30	22	40.2	5.52	736	1	1	1	758.069	2271.18	3	2271.19	-0.0012	0	62.87	2.5e-05	K	SINPDEAVAYGAAVQGAILSGIR	N			Cmpd 610, AutoMSn(758.0688), 28.7 min
	1	gi|000011661	DnaK [Phytophthora parasitica]	3143	86655	131	94	30	22	40.2	5.52	737	1	1	1	1136.6	2271.19	2	2271.19	0.0001	0	27.67	0.085	K	SINPDEAVAYGAAVQGAILSGIR	N			Cmpd 613, AutoMSn(1136.6003), 28.8 min
	1	gi|000011661	DnaK [Phytophthora parasitica]	3143	86655	131	94	30	22	40.2	5.52	738	1	1	1	758.07	2271.19	3	2271.19	0.0024	0	74.38	1.8e-06	K	SINPDEAVAYGAAVQGAILSGIR	N			Cmpd 608, AutoMSn(758.0700), 28.6 min
	1	gi|000011661	DnaK [Phytophthora parasitica]	3143	86655	131	94	30	22	40.2	5.52	739	1	1	1	758.07	2271.19	3	2271.19	0.0035	0	62.61	2.7e-05	K	SINPDEAVAYGAAVQGAILSGIR	N			Cmpd 614, AutoMSn(758.0704), 28.8 min
	1	gi|000011661	DnaK [Phytophthora parasitica]	3143	86655	131	94	30	22	40.2	5.52	740	1	1	1	1136.6	2271.19	2	2271.19	0.0042	0	27.68	0.085	K	SINPDEAVAYGAAVQGAILSGIR	N			Cmpd 609, AutoMSn(1136.6023), 28.7 min
	1	gi|000011661	DnaK [Phytophthora parasitica]	3143	86655	131	94	30	22	40.2	5.52	741	4	1	1	1136.6	2271.19	2	2271.19	0.0087	0	5.82	13	K	SINPDEAVAYGAAVQGAILSGIR	N			Cmpd 607, AutoMSn(1136.6046), 28.6 min
	1	gi|000011661	DnaK [Phytophthora parasitica]	3143	86655	131	94	30	22	40.2	5.52	742	1	1	1	758.073	2271.2	3	2271.19	0.01	0	32.9	0.026	K	SINPDEAVAYGAAVQGAILSGIR	N			Cmpd 616, AutoMSn(758.0726), 28.8 min
	1	gi|000011661	DnaK [Phytophthora parasitica]	3143	86655	131	94	30	22	40.2	5.52	743	1	1	1	758.073	2271.2	3	2271.19	0.0107	0	50.57	0.00044	K	SINPDEAVAYGAAVQGAILSGIR	N			Cmpd 604, AutoMSn(758.0728), 28.5 min
	1	gi|000011661	DnaK [Phytophthora parasitica]	3143	86655	131	94	30	22	40.2	5.52	744	1	1	1	758.073	2271.2	3	2271.19	0.0119	0	64.4	1.8e-05	K	SINPDEAVAYGAAVQGAILSGIR	N			Cmpd 612, AutoMSn(758.0732), 28.7 min
	1	gi|000011661	DnaK [Phytophthora parasitica]	3143	86655	131	94	30	22	40.2	5.52	745	1	1	1	758.073	2271.2	3	2271.19	0.0125	0	66.58	1.1e-05	K	SINPDEAVAYGAAVQGAILSGIR	N			Cmpd 606, AutoMSn(758.0734), 28.6 min
	1	gi|000011661	DnaK [Phytophthora parasitica]	3143	86655	131	94	30	22	40.2	5.52	746	1	1	1	758.073	2271.2	3	2271.19	0.0125	0	23.31	0.24	K	SINPDEAVAYGAAVQGAILSGIR	N			Cmpd 617, AutoMSn(758.0734), 28.9 min
	1	gi|000011661	DnaK [Phytophthora parasitica]	3143	86655	131	94	30	22	40.2	5.52	758	1	1	1	805.425	2413.25	3	2413.25	0.0007	0	51.59	0.00033	K	VLADANMKPEDITEVVLVGGSTR	I			Cmpd 463, AutoMSn(805.4249), 24.7 min
	1	gi|000011661	DnaK [Phytophthora parasitica]	3143	86655	131	94	30	22	40.2	5.52	759	1	1	1	805.425	2413.25	3	2413.25	0.002	0	35.64	0.013	K	VLADANMKPEDITEVVLVGGSTR	I			Cmpd 303, AutoMSn(805.4254), 21.1 min
	1	gi|000011661	DnaK [Phytophthora parasitica]	3143	86655	131	94	30	22	40.2	5.52	760	1	1	1	805.426	2413.26	3	2413.25	0.0032	0	50.36	0.00044	K	VLADANMKPEDITEVVLVGGSTR	I			Cmpd 457, AutoMSn(805.4258), 24.6 min
	1	gi|000011661	DnaK [Phytophthora parasitica]	3143	86655	131	94	30	22	40.2	5.52	761	1	1	1	805.427	2413.26	3	2413.25	0.0075	0	49.58	0.00054	K	VLADANMKPEDITEVVLVGGSTR	I			Cmpd 458, AutoMSn(805.4272), 24.6 min
	1	gi|000011661	DnaK [Phytophthora parasitica]	3143	86655	131	94	30	22	40.2	5.52	765	1	1	1	810.759	2429.26	3	2429.25	0.008	0	87.37	8.4e-08	K	VLADANMKPEDITEVVLVGGSTR	I	Oxidation (M)	0.00000020000000000000000.0	Cmpd 379, AutoMSn(810.7590), 22.8 min
	1	gi|000011661	DnaK [Phytophthora parasitica]	3143	86655	131	94	30	22	40.2	5.52	766	1	1	1	810.76	2429.26	3	2429.25	0.01	0	75.47	1.3e-06	K	VLADANMKPEDITEVVLVGGSTR	I	Oxidation (M)	0.00000020000000000000000.0	Cmpd 376, AutoMSn(810.7597), 22.8 min
	1	gi|000011661	DnaK [Phytophthora parasitica]	3143	86655	131	94	30	22	40.2	5.52	767	1	1	1	810.76	2429.26	3	2429.25	0.0124	0	38.35	0.0068	K	VLADANMKPEDITEVVLVGGSTR	I	Oxidation (M)	0.00000020000000000000000.0	Cmpd 374, AutoMSn(810.7605), 22.7 min
	1	gi|000011661	DnaK [Phytophthora parasitica]	3143	86655	131	94	30	22	40.2	5.52	772	1	1	1	1235.17	2468.33	2	2468.34	-0.0031	0	23.92	0.21	R	NDATNSLLLVDVTPLSLGIETVGK	V			Cmpd 630, AutoMSn(1235.1744), 31.2 min
	1	gi|000011661	DnaK [Phytophthora parasitica]	3143	86655	131	94	30	22	40.2	5.52	775	2	1	1	1235.18	2468.34	2	2468.34	0.002	0	9.65	5.7	R	NDATNSLLLVDVTPLSLGIETVGK	V			Cmpd 629, AutoMSn(1235.1770), 31.1 min
	1	gi|000011661	DnaK [Phytophthora parasitica]	3143	86655	131	94	30	22	40.2	5.52	776	1	1	1	1235.18	2468.34	2	2468.34	0.0035	0	20.94	0.42	R	NDATNSLLLVDVTPLSLGIETVGK	V			Cmpd 627, AutoMSn(1235.1777), 31.1 min	emPAI	2.8
	2	gi|000002534	protein [Pythium insidiosum PIS]	39	37261	3	0	1	0	3	6.69	352	1	1	1	590.302	1178.59	2	1178.57	0.0178	1	24.06	0.23	K	VEELRMGSSR	G	Oxidation (M)	0.0000020000.0	Cmpd 213, AutoMSn(590.3019), 18.8 min
	2	gi|000002534	protein [Pythium insidiosum PIS]	39	37261	3	0	1	0	3	6.69	353	1	1	1	590.303	1178.59	2	1178.57	0.0191	1	27.33	0.11	K	VEELRMGSSR	G	Oxidation (M)	0.0000020000.0	Cmpd 211, AutoMSn(590.3025), 18.7 min
	2	gi|000002534	protein [Pythium insidiosum PIS]	39	37261	3	0	1	0	3	6.69	354	1	1	1	590.303	1178.59	2	1178.57	0.0196	1	27.2	0.11	K	VEELRMGSSR	G	Oxidation (M)	0.0000020000.0	Cmpd 216, AutoMSn(590.3028), 18.9 min	emPAI	0.09
	3	gi|000003997	protein [Pythium insidiosum PIS]	27	29967	3	0	1	0	4.4	9.73	483	1	1	1	738.394	1474.77	2	1474.84	-0.0655	1	21.03	0.45	R	LFEELQQSIKIK	R			Cmpd 214, AutoMSn(738.3943), 18.8 min
	3	gi|000003997	protein [Pythium insidiosum PIS]	27	29967	3	0	1	0	4.4	9.73	484	1	1	1	738.396	1474.78	2	1474.84	-0.0617	1	27.29	0.11	R	LFEELQQSIKIK	R			Cmpd 210, AutoMSn(738.3962), 18.7 min
	3	gi|000003997	protein [Pythium insidiosum PIS]	27	29967	3	0	1	0	4.4	9.73	485	1	1	1	738.397	1474.78	2	1474.84	-0.0602	1	5.83	15	R	LFEELQQSIKIK	R			Cmpd 208, AutoMSn(738.3969), 18.7 min	emPAI	0.11
	4	gi|000003988	protein [Pythium insidiosum PIS]	26	104788	1	0	1	0	1.3	5.6	375	1	1	1	617.807	1233.6	2	1233.46	0.1419	0	26.45	0.13	R	NCGGSFCAACSSK	F			Cmpd 23, AutoMSn(617.8070), 13.1 min	emPAI	0.03
	5	gi|000010308	protein [Pythium insidiosum PIS]	26	127241	3	0	2	0	2.6	5.27	375	2	0	1	617.807	1233.6	2	1233.55	0.0522	1	26.11	0.14	R	LRDDDDPSSSK	A			Cmpd 23, AutoMSn(617.8070), 13.1 min
	5	gi|000010308	protein [Pythium insidiosum PIS]	26	127241	3	0	2	0	2.6	5.27	379	6	0	1	617.827	1233.64	2	1233.55	0.0911	1	4.64	19	R	LRDDDDPSSSK	A			Cmpd 372, AutoMSn(617.8265), 22.6 min
	5	gi|000010308	protein [Pythium insidiosum PIS]	26	127241	3	0	2	0	2.6	5.27	700	5	1	1	1042.01	2082.01	2	2082	0.0094	1	2.65	26	R	FQQYIGGAARCPMLCVPGR	T	Oxidation (M)	0.0000000000002000000.0	Cmpd 455, AutoMSn(1042.0100), 24.6 min	emPAI	0.03
	6	gi|000011891	protein [Pythium insidiosum PIS]	22	64834	3	0	1	0	2.7	9.42	664	1	1	1	910.461	1818.91	2	1818.93	-0.0263	1	22.22	0.32	K	FEFVKYTIAASLQMR	N	Oxidation (M)	0.000000000000020.0	Cmpd 259, AutoMSn(910.4610), 20.0 min
	6	gi|000011891	protein [Pythium insidiosum PIS]	22	64834	3	0	1	0	2.7	9.42	665	1	1	1	910.461	1818.91	2	1818.93	-0.0256	1	5.8	14	K	FEFVKYTIAASLQMR	N	Oxidation (M)	0.000000000000020.0	Cmpd 264, AutoMSn(910.4614), 20.2 min
	6	gi|000011891	protein [Pythium insidiosum PIS]	22	64834	3	0	1	0	2.7	9.42	668	1	1	1	910.466	1818.92	2	1818.93	-0.017	1	17.13	1	K	FEFVKYTIAASLQMR	N	Oxidation (M)	0.000000000000020.0	Cmpd 262, AutoMSn(910.4657), 20.1 min	emPAI	0.05
	7	gi|000006449	protein [Pythium insidiosum PIS]	21	118437	1	0	1	0	1.6	8.81	589	1	1	1	829.403	1656.79	2	1656.74	0.0535	1	20.81	0.44	K	KSLGSSANDSMSSGSSR	F			Cmpd 251, AutoMSn(829.4027), 19.8 min	emPAI	0.03
	8	gi|000004124	protein [Pythium insidiosum PIS]	19	-28375	5	0	2	0	2.2	6.13	419	8	1	1	637.363	1272.71	2	1272.68	0.0321	1	1.93	36	R	RVLVTAEDGTGR	I			Cmpd 595, AutoMSn(637.3626), 28.3 min
	8	gi|000004124	protein [Pythium insidiosum PIS]	19	-28375	5	0	2	0	2.2	6.13	420	7	1	1	637.363	1272.71	2	1272.68	0.0333	1	3.94	23	R	RVLVTAEDGTGR	I			Cmpd 592, AutoMSn(637.3632), 28.2 min
	8	gi|000004124	protein [Pythium insidiosum PIS]	19	-28375	5	0	2	0	2.2	6.13	421	1	1	1	637.367	1272.72	2	1272.68	0.0407	1	18.91	0.74	R	RVLVTAEDGTGR	I			Cmpd 589, AutoMSn(637.3669), 28.1 min
	8	gi|000004124	protein [Pythium insidiosum PIS]	19	-28375	5	0	2	0	2.2	6.13	772	10	0	1	1235.17	2468.33	2	2469.1	-0.7629	0	2.87	26	K	TEQDVFAEFLESFDADGLHDGK	V			Cmpd 630, AutoMSn(1235.1744), 31.2 min
	8	gi|000004124	protein [Pythium insidiosum PIS]	19	-28375	5	0	2	0	2.2	6.13	776	5	0	1	1235.18	2468.34	2	2469.1	-0.7564	0	4.56	18	K	TEQDVFAEFLESFDADGLHDGK	V			Cmpd 627, AutoMSn(1235.1777), 31.1 min	emPAI	0
Protein ID #I02	Peak list format	Mascot generic
	Search type	MIS
	Mascot version	2.3.02
	Database	Pythium
	Fasta file	141115.pis_proteins_long_id.fna
	Total sequences	14962
	Total residues	7472161
	Sequences after taxonomy filter	14962
	Number of queries	502
	Variable modifications	--------------------------------------------------------
	Identifier	Name	Delta	Neutral loss(es)
	1	Carbamidomethyl (C)	57.0215
	2	Oxidation (M)	15.9949	0	63.9983
	Search Parameters	--------------------------------------------------------
	Taxonomy filter	All entries
	Enzyme	Trypsin
	Maximum Missed Cleavages	1
	Fixed modifications
	Variable modifications	Carbamidomethyl (C),Oxidation (M)
	Peptide Mass Tolerance	0.8
	Peptide Mass Tolerance Units	Da
	Fragment Mass Tolerance	0.8
	Fragment Mass Tolerance Units	Da
	Mass values	Monoisotopic
	Instrument type	ESI-QUAD-TOF
	Format parameters	--------------------------------------------------------
	Significance threshold	0.05
	Max. number of hits	0
	Use MudPIT protein scoring	1
	Ions score cut-off	0
	Include same-set proteins
	Include sub-set proteins	0
	Include unassigned	0
	Require bold red	0
	Use homology threshold	0
	Group protein families	0
	Protein hits	--------------------------------------------------------
	prot_hit_num	prot_acc	prot_desc	prot_score	prot_mass	prot_matches	prot_matches_sig	prot_sequences	prot_sequences_sig	prot_cover	prot_pi	pep_query	pep_rank	pep_isbold	pep_isunique	pep_exp_mz	pep_exp_mr	pep_exp_z	pep_calc_mr	pep_delta	pep_miss	pep_score	pep_expect	pep_res_before	pep_seq	pep_res_after	pep_var_mod	pep_var_mod_pos	pep_scan_title
	1	gi|000001851	protein [Pythium insidiosum PIS]	410	35043	16	12	4	3	9.3	4.42	143	2	1	1	417.726	833.438	2	833.44	-0.0019	0	4.48	25	R	QDGVFLR	E			Cmpd 97, AutoMSn(417.7261), 18.1 min
	1	gi|000001851	protein [Pythium insidiosum PIS]	410	35043	16	12	4	3	9.3	4.42	145	1	1	1	417.726	833.438	2	833.44	-0.0013	0	14	2.8	R	QDGVFLR	E			Cmpd 99, AutoMSn(417.7264), 18.1 min
	1	gi|000001851	protein [Pythium insidiosum PIS]	410	35043	16	12	4	3	9.3	4.42	231	1	1	1	529.267	1056.52	2	1056.52	-0.0044	0	47.09	0.0012	R	EPLAEAWNK	C			Cmpd 116, AutoMSn(529.2671), 18.6 min
	1	gi|000001851	protein [Pythium insidiosum PIS]	410	35043	16	12	4	3	9.3	4.42	232	1	1	1	529.268	1056.52	2	1056.52	-0.0031	0	64.46	2.1e-05	R	EPLAEAWNK	C			Cmpd 112, AutoMSn(529.2677), 18.5 min
	1	gi|000001851	protein [Pythium insidiosum PIS]	410	35043	16	12	4	3	9.3	4.42	233	1	1	1	529.268	1056.52	2	1056.52	-0.0023	0	64.73	2e-05	R	EPLAEAWNK	C			Cmpd 113, AutoMSn(529.2681), 18.5 min
	1	gi|000001851	protein [Pythium insidiosum PIS]	410	35043	16	12	4	3	9.3	4.42	234	1	1	1	529.268	1056.52	2	1056.52	-0.0022	0	47.2	0.0011	R	EPLAEAWNK	C			Cmpd 111, AutoMSn(529.2682), 18.4 min
	1	gi|000001851	protein [Pythium insidiosum PIS]	410	35043	16	12	4	3	9.3	4.42	235	1	1	1	529.268	1056.52	2	1056.52	-0.002	0	45.68	0.0016	R	EPLAEAWNK	C			Cmpd 115, AutoMSn(529.2683), 18.6 min
	1	gi|000001851	protein [Pythium insidiosum PIS]	410	35043	16	12	4	3	9.3	4.42	236	1	1	1	529.269	1056.52	2	1056.52	-0.0014	0	58.19	9e-05	R	EPLAEAWNK	C			Cmpd 117, AutoMSn(529.2686), 18.6 min
	1	gi|000001851	protein [Pythium insidiosum PIS]	410	35043	16	12	4	3	9.3	4.42	237	1	1	1	529.269	1056.52	2	1056.52	-0.0007	0	64.57	2.1e-05	R	EPLAEAWNK	C			Cmpd 114, AutoMSn(529.2689), 18.5 min
	1	gi|000001851	protein [Pythium insidiosum PIS]	410	35043	16	12	4	3	9.3	4.42	238	1	1	1	529.27	1056.52	2	1056.52	0.0007	0	64.44	2.1e-05	R	EPLAEAWNK	C			Cmpd 118, AutoMSn(529.2696), 18.7 min
	1	gi|000001851	protein [Pythium insidiosum PIS]	410	35043	16	12	4	3	9.3	4.42	360	1	1	1	738.371	1474.73	2	1474.73	-0.0053	0	71.02	4.4e-06	K	ALELESVCGADIAK	Q	Carbamidomethyl (C)	0.00000001000000.0	Cmpd 141, AutoMSn(738.3715), 21.4 min
	1	gi|000001851	protein [Pythium insidiosum PIS]	410	35043	16	12	4	3	9.3	4.42	361	1	1	1	492.585	1474.73	3	1474.73	-0.0011	0	50.53	0.0005	K	ALELESVCGADIAK	Q	Carbamidomethyl (C)	0.00000001000000.0	Cmpd 146, AutoMSn(492.5848), 21.5 min
	1	gi|000001851	protein [Pythium insidiosum PIS]	410	35043	16	12	4	3	9.3	4.42	362	1	1	1	738.374	1474.73	2	1474.73	-0.0007	0	84	2.2e-07	K	ALELESVCGADIAK	Q	Carbamidomethyl (C)	0.00000001000000.0	Cmpd 138, AutoMSn(738.3738), 21.4 min
	1	gi|000001851	protein [Pythium insidiosum PIS]	410	35043	16	12	4	3	9.3	4.42	363	1	1	1	492.586	1474.74	3	1474.73	0.0022	0	15.03	1.8	K	ALELESVCGADIAK	Q	Carbamidomethyl (C)	0.00000001000000.0	Cmpd 149, AutoMSn(492.5859), 21.6 min
	1	gi|000001851	protein [Pythium insidiosum PIS]	410	35043	16	12	4	3	9.3	4.42	439	1	1	1	624.991	1871.95	3	1871.95	-0.0002	1	63.14	2.5e-05	R	QDGVFLREPLAEAWNK	C			Cmpd 187, AutoMSn(624.9915), 23.0 min
	1	gi|000001851	protein [Pythium insidiosum PIS]	410	35043	16	12	4	3	9.3	4.42	443	2	1	1	624.993	1871.96	3	1871.95	0.0043	1	13.08	2.5	R	QDGVFLREPLAEAWNK	C			Cmpd 184, AutoMSn(624.9930), 22.9 min	emPAI	0.48
	2	gi|000003165	ATPase subunit alpha2 precursor putative [Albugo laibachii Nc14]	37	190141	5	1	2	1	0.8	6.13	360	2	0	1	738.371	1474.73	2	1474.73	-0.0053	0	21	0.45	R	LAEIENCGLELSK	K	Carbamidomethyl (C)	0.0000001000000.0	Cmpd 141, AutoMSn(738.3715), 21.4 min
	2	gi|000003165	ATPase subunit alpha2 precursor putative [Albugo laibachii Nc14]	37	190141	5	1	2	1	0.8	6.13	362	2	0	1	738.374	1474.73	2	1474.73	-0.0006	0	37.15	0.011	R	LAEIENCGLELSK	K	Carbamidomethyl (C)	0.0000001000000.0	Cmpd 138, AutoMSn(738.3738), 21.4 min
	2	gi|000003165	ATPase subunit alpha2 precursor putative [Albugo laibachii Nc14]	37	190141	5	1	2	1	0.8	6.13	369	1	1	1	745.38	1488.74	2	1488.75	-0.0048	0	16.75	1.1	R	LAEIENCALELSK	K	Carbamidomethyl (C)	0.0000001000000.0	Cmpd 148, AutoMSn(745.3795), 21.6 min
	2	gi|000003165	ATPase subunit alpha2 precursor putative [Albugo laibachii Nc14]	37	190141	5	1	2	1	0.8	6.13	370	1	1	1	745.38	1488.74	2	1488.75	-0.0043	0	17.74	0.91	R	LAEIENCALELSK	K	Carbamidomethyl (C)	0.0000001000000.0	Cmpd 153, AutoMSn(745.3798), 21.7 min
	2	gi|000003165	ATPase subunit alpha2 precursor putative [Albugo laibachii Nc14]	37	190141	5	1	2	1	0.8	6.13	371	1	1	1	745.381	1488.75	2	1488.75	-0.0025	0	23.47	0.24	R	LAEIENCALELSK	K	Carbamidomethyl (C)	0.0000001000000.0	Cmpd 150, AutoMSn(745.3807), 21.6 min	emPAI	0.02
	3	gi|000002315	protein [Pythium insidiosum PIS]	25	43803	2	0	2	0	4.2	8.09	385	4	1	1	792.952	1583.89	2	1583.74	0.1528	0	5.66	14	K	MHGGGRPCVVPVCEK	K	Oxidation (M)	0.200000000000000.0	Cmpd 255, AutoMSn(792.9522), 24.9 min
	3	gi|000002315	protein [Pythium insidiosum PIS]	25	43803	2	0	2	0	4.2	8.09	441	1	1	1	624.992	1871.96	3	1871.86	0.0924	1	24.94	0.16	K	CKMHGGGRPCVVPVCEK	K	Carbamidomethyl (C); Oxidation (M)	0.10200000000000000.0	Cmpd 183, AutoMSn(624.9923), 22.9 min	emPAI	0.08
	4	gi|000000502	protein [Pythium insidiosum PIS]	24	259296	2	0	1	0	0.7	5.99	421	2	1	1	597.916	1790.73	3	1790.86	-0.1322	0	6.19	16	K	AQTLLXLAAMPPASAXAK	D	Oxidation (M)	0.000000000200000000.0	Cmpd 3, AutoMSn(597.9164), 12.6 min
	4	gi|000000502	protein [Pythium insidiosum PIS]	24	259296	2	0	1	0	0.7	5.99	422	1	1	1	597.917	1790.73	3	1790.86	-0.1291	0	24.49	0.23	K	AQTLLXLAAMPPASAXAK	D	Oxidation (M)	0.000000000200000000.0	Cmpd 2, AutoMSn(597.9174), 12.6 min	emPAI	0.01
	5	gi|000000840	box RNA helicase, putative [Phytophthora infestans T30-4]	22	7861	3	0	1	0	16.9	6.54	244	1	1	1	1076.49	1075.48	1	1075.55	-0.0664	0	22.28	0.36	R	SLADSGLTGGAK	T			Cmpd 301, AutoMSn(1076.4918), 26.8 min
	5	gi|000000840	box RNA helicase, putative [Phytophthora infestans T30-4]	22	7861	3	0	1	0	16.9	6.54	245	1	1	1	1076.49	1075.48	1	1075.55	-0.0661	0	8.09	9.5	R	SLADSGLTGGAK	T			Cmpd 298, AutoMSn(1076.4921), 26.7 min
	5	gi|000000840	box RNA helicase, putative [Phytophthora infestans T30-4]	22	7861	3	0	1	0	16.9	6.54	246	1	1	1	1076.49	1075.49	1	1075.55	-0.0639	0	8.03	9.6	R	SLADSGLTGGAK	T			Cmpd 304, AutoMSn(1076.4943), 26.9 min	emPAI	0.48
	6	gi|000002354	protein [Pythium insidiosum PIS]	19	66339	7	0	1	0	2	8.38	345	2	1	1	719.886	1437.76	2	1437.66	0.0936	1	6.28	12	K	QCAVCVRVTCSR	C	2 Carbamidomethyl (C)	0.010010000000.0	Cmpd 340, AutoMSn(719.8861), 28.4 min
	6	gi|000002354	protein [Pythium insidiosum PIS]	19	66339	7	0	1	0	2	8.38	346	1	1	1	719.887	1437.76	2	1437.66	0.095	1	8.34	7.6	K	QCAVCVRVTCSR	C	2 Carbamidomethyl (C)	0.010010000000.0	Cmpd 341, AutoMSn(719.8867), 28.5 min
	6	gi|000002354	protein [Pythium insidiosum PIS]	19	66339	7	0	1	0	2	8.38	347	1	1	1	719.887	1437.76	2	1437.66	0.0964	1	8.28	7.7	K	QCAVCVRVTCSR	C	2 Carbamidomethyl (C)	0.010010000000.0	Cmpd 342, AutoMSn(719.8874), 28.5 min
	6	gi|000002354	protein [Pythium insidiosum PIS]	19	66339	7	0	1	0	2	8.38	348	1	1	1	719.89	1437.77	2	1437.66	0.1011	1	13.56	2.3	K	QCAVCVRVTCSR	C	2 Carbamidomethyl (C)	0.010010000000.0	Cmpd 345, AutoMSn(719.8898), 28.6 min
	6	gi|000002354	protein [Pythium insidiosum PIS]	19	66339	7	0	1	0	2	8.38	349	1	1	1	719.89	1437.77	2	1437.66	0.1023	1	10.35	4.8	K	QCAVCVRVTCSR	C	2 Carbamidomethyl (C)	0.010010000000.0	Cmpd 339, AutoMSn(719.8904), 28.4 min
	6	gi|000002354	protein [Pythium insidiosum PIS]	19	66339	7	0	1	0	2	8.38	350	1	1	1	719.891	1437.77	2	1437.66	0.104	1	17.67	0.89	K	QCAVCVRVTCSR	C	2 Carbamidomethyl (C)	0.010010000000.0	Cmpd 344, AutoMSn(719.8912), 28.6 min
	6	gi|000002354	protein [Pythium insidiosum PIS]	19	66339	7	0	1	0	2	8.38	352	1	1	1	719.894	1437.77	2	1437.66	0.1084	1	17.5	0.93	K	QCAVCVRVTCSR	C	2 Carbamidomethyl (C)	0.010010000000.0	Cmpd 343, AutoMSn(719.8935), 28.5 min	emPAI	0.05
Protein ID #I05	Peak list format	Mascot generic
	Search type	MIS
	Mascot version	2.3.02
	Database	Pythium
	Fasta file	141115.pis_proteins_long_id.fna
	Total sequences	14962
	Total residues	7472161
	Sequences after taxonomy filter	14962
	Number of queries	584
	Variable modifications	--------------------------------------------------------
	Identifier	Name	Delta	Neutral loss(es)
	1	Carbamidomethyl (C)	57.0215
	2	Oxidation (M)	15.9949	0	63.9983
	Search Parameters	--------------------------------------------------------
	Taxonomy filter	All entries
	Enzyme	Trypsin
	Maximum Missed Cleavages	1
	Fixed modifications
	Variable modifications	Carbamidomethyl (C),Oxidation (M)
	Peptide Mass Tolerance	0.8
	Peptide Mass Tolerance Units	Da
	Fragment Mass Tolerance	0.8
	Fragment Mass Tolerance Units	Da
	Mass values	Monoisotopic
	Instrument type	ESI-QUAD-TOF
	Format parameters	--------------------------------------------------------
	Significance threshold	0.05
	Max. number of hits	0
	Use MudPIT protein scoring	1
	Ions score cut-off	0
	Include same-set proteins
	Include sub-set proteins	0
	Include unassigned	0
	Require bold red	0
	Use homology threshold	0
	Group protein families	0
	Protein hits	--------------------------------------------------------
	prot_hit_num	prot_acc	prot_desc	prot_score	prot_mass	prot_matches	prot_matches_sig	prot_sequences	prot_sequences_sig	prot_cover	prot_pi	pep_query	pep_rank	pep_isbold	pep_isunique	pep_exp_mz	pep_exp_mr	pep_exp_z	pep_calc_mr	pep_delta	pep_miss	pep_score	pep_expect	pep_res_before	pep_seq	pep_res_after	pep_var_mod	pep_var_mod_pos	pep_scan_title
	1	gi|000003642	synthase subunit beta, mitochondrial [Phytophthora parasitica P1569]	196	53563	16	10	5	4	15.1	5.24	257	1	1	1	544.825	1087.63	2	1087.63	0.0069	0	51.13	0.0005	K	VVDLLAPYAK	G			Cmpd 197, AutoMSn(544.8246), 22.8 min
	1	gi|000003642	synthase subunit beta, mitochondrial [Phytophthora parasitica P1569]	196	53563	16	10	5	4	15.1	5.24	307	1	1	1	662.861	1323.71	2	1323.71	-0.0008	0	19.92	0.55	K	FVPLADTISSFK	A			Cmpd 278, AutoMSn(662.8606), 24.8 min
	1	gi|000003642	synthase subunit beta, mitochondrial [Phytophthora parasitica P1569]	196	53563	16	10	5	4	15.1	5.24	308	1	1	1	662.862	1323.71	2	1323.71	0.0013	0	48.48	0.00077	K	FVPLADTISSFK	A			Cmpd 280, AutoMSn(662.8616), 24.9 min
	1	gi|000003642	synthase subunit beta, mitochondrial [Phytophthora parasitica P1569]	196	53563	16	10	5	4	15.1	5.24	309	1	1	1	662.864	1323.71	2	1323.71	0.0066	0	49.79	0.00057	K	FVPLADTISSFK	A			Cmpd 283, AutoMSn(662.8643), 24.9 min
	1	gi|000003642	synthase subunit beta, mitochondrial [Phytophthora parasitica P1569]	196	53563	16	10	5	4	15.1	5.24	326	2	1	1	686.062	1370.11	2	1370.69	-0.5761	0	5.88	28	R	IMNVIGEPVDER	G			Cmpd 129, AutoMSn(686.0624), 20.8 min
	1	gi|000003642	synthase subunit beta, mitochondrial [Phytophthora parasitica P1569]	196	53563	16	10	5	4	15.1	5.24	327	1	1	1	686.352	1370.69	2	1370.69	0.0032	0	21.59	0.39	R	IMNVIGEPVDER	G			Cmpd 132, AutoMSn(686.3521), 20.9 min
	1	gi|000003642	synthase subunit beta, mitochondrial [Phytophthora parasitica P1569]	196	53563	16	10	5	4	15.1	5.24	347	1	1	1	694.347	1386.68	2	1386.68	-0.0017	0	7.46	10	R	IMNVIGEPVDER	G	Oxidation (M)	0.020000000000.0	Cmpd 95, AutoMSn(694.3471), 18.8 min
	1	gi|000003642	synthase subunit beta, mitochondrial [Phytophthora parasitica P1569]	196	53563	16	10	5	4	15.1	5.24	348	1	1	1	694.35	1386.69	2	1386.68	0.0043	0	20.62	0.5	R	IMNVIGEPVDER	G	Oxidation (M)	0.020000000000.0	Cmpd 96, AutoMSn(694.3501), 18.8 min
	1	gi|000003642	synthase subunit beta, mitochondrial [Phytophthora parasitica P1569]	196	53563	16	10	5	4	15.1	5.24	349	1	1	1	694.351	1386.69	2	1386.68	0.0069	0	9.13	7	R	IMNVIGEPVDER	G	Oxidation (M)	0.020000000000.0	Cmpd 97, AutoMSn(694.3514), 18.9 min
	1	gi|000003642	synthase subunit beta, mitochondrial [Phytophthora parasitica P1569]	196	53563	16	10	5	4	15.1	5.24	451	1	1	1	922.987	1843.96	2	1843.96	0.0028	0	40.68	0.0043	R	QISELGIYPAVDPLDSK	S			Cmpd 309, AutoMSn(922.9871), 25.7 min
	1	gi|000003642	synthase subunit beta, mitochondrial [Phytophthora parasitica P1569]	196	53563	16	10	5	4	15.1	5.24	452	1	1	1	922.987	1843.96	2	1843.96	0.0038	0	37.68	0.0085	R	QISELGIYPAVDPLDSK	S			Cmpd 305, AutoMSn(922.9875), 25.6 min
	1	gi|000003642	synthase subunit beta, mitochondrial [Phytophthora parasitica P1569]	196	53563	16	10	5	4	15.1	5.24	453	1	1	1	615.661	1843.96	3	1843.96	0.0041	0	36.7	0.011	R	QISELGIYPAVDPLDSK	S			Cmpd 312, AutoMSn(615.6609), 25.7 min
	1	gi|000003642	synthase subunit beta, mitochondrial [Phytophthora parasitica P1569]	196	53563	16	10	5	4	15.1	5.24	454	1	1	1	922.989	1843.96	2	1843.96	0.0064	0	40.63	0.0043	R	QISELGIYPAVDPLDSK	S			Cmpd 306, AutoMSn(922.9888), 25.6 min
	1	gi|000003642	synthase subunit beta, mitochondrial [Phytophthora parasitica P1569]	196	53563	16	10	5	4	15.1	5.24	455	1	1	1	615.662	1843.96	3	1843.96	0.0074	0	34.3	0.019	R	QISELGIYPAVDPLDSK	S			Cmpd 310, AutoMSn(615.6620), 25.7 min
	1	gi|000003642	synthase subunit beta, mitochondrial [Phytophthora parasitica P1569]	196	53563	16	10	5	4	15.1	5.24	574	1	1	1	892.771	2675.29	3	2675.28	0.0139	0	31.59	0.027	K	AILAGEHDDLPEAAFYMVGGIEDVK	A	Oxidation (M)	0.0000000000000000200000000.0	Cmpd 296, AutoMSn(892.7715), 25.3 min
	1	gi|000003642	synthase subunit beta, mitochondrial [Phytophthora parasitica P1569]	196	53563	16	10	5	4	15.1	5.24	575	1	1	1	892.772	2675.29	3	2675.28	0.0148	0	37.91	0.0064	K	AILAGEHDDLPEAAFYMVGGIEDVK	A	Oxidation (M)	0.0000000000000000200000000.0	Cmpd 299, AutoMSn(892.7718), 25.3 min	emPAI	0.35
	2	gi|000007888	protein [Pythium insidiosum PIS]	25	177145	8	0	5	0	2.3	7.42	377	1	1	1	806.828	1611.64	2	1611.63	0.008	0	17.08	1.3	R	CGPDCIDLGTCSDTR	Q	Carbamidomethyl (C)	0.000000000010000.0	Cmpd 20, AutoMSn(806.8276), 14.9 min
	2	gi|000007888	protein [Pythium insidiosum PIS]	25	177145	8	0	5	0	2.3	7.42	378	9	1	1	806.828	1611.64	2	1611.63	0.0085	0	0.8	53	R	CGPDCIDLGTCSDTR	Q	Carbamidomethyl (C)	0.000000000010000.0	Cmpd 21, AutoMSn(806.8279), 15.0 min
	2	gi|000007888	protein [Pythium insidiosum PIS]	25	177145	8	0	5	0	2.3	7.42	388	1	1	1	1655.18	1654.17	1	1654.67	-0.5004	0	20.46	0.95	R	CGPDCIDLGTCSTTR	Q	2 Carbamidomethyl (C)	0.100010000000000.0	Cmpd 570, AutoMSn(1655.1819), 38.0 min
	2	gi|000007888	protein [Pythium insidiosum PIS]	25	177145	8	0	5	0	2.3	7.42	389	1	1	1	1655.18	1654.18	1	1654.67	-0.4977	0	24.63	0.36	R	CGPDCIDLGTCSTTR	Q	2 Carbamidomethyl (C)	0.100010000000000.0	Cmpd 607, AutoMSn(1655.1845), 39.9 min
	2	gi|000007888	protein [Pythium insidiosum PIS]	25	177145	8	0	5	0	2.3	7.42	567	1	1	1	874.78	2621.32	3	2621.11	0.2071	1	11.67	3.1	K	CRNVSCSGHGAIGVHYAGVCSCDR	Y	3 Carbamidomethyl (C)	0.000001000000000000010100.0	Cmpd 357, AutoMSn(874.7798), 27.1 min
	2	gi|000007888	protein [Pythium insidiosum PIS]	25	177145	8	0	5	0	2.3	7.42	569	1	1	1	874.78	2621.32	3	2621.11	0.2075	1	19.81	0.47	K	CRNVSCSGHGAIGVHYAGVCSCDR	Y	3 Carbamidomethyl (C)	0.000001000000000000010100.0	Cmpd 355, AutoMSn(874.7799), 27.1 min
	2	gi|000007888	protein [Pythium insidiosum PIS]	25	177145	8	0	5	0	2.3	7.42	570	7	1	1	874.78	2621.32	3	2622.07	-0.7503	1	3.84	19	K	CRNVSCSGHGAGGVHYAGVCSCDR	Y	4 Carbamidomethyl (C)	0.100001000000000000010100.0	Cmpd 359, AutoMSn(874.7803), 27.2 min
	2	gi|000007888	protein [Pythium insidiosum PIS]	25	177145	8	0	5	0	2.3	7.42	571	1	1	1	874.78	2621.32	3	2622.07	-0.7495	1	15.19	1.4	K	CRNVSCSGHGANGVHYAGVCSCDR	Y	3 Carbamidomethyl (C)	0.100000000000000000010100.0	Cmpd 353, AutoMSn(874.7805), 27.0 min	emPAI	0.02
	3	gi|000004385	glycosyll hydrolase family 5 protein [Phytophthora sojae]	23	23051	4	0	1	0	11.5	6.05	540	1	1	1	795.322	2382.95	3	2382.31	0.6327	1	23.11	0.34	R	RVLLAVACMAAAVVLPASDAAAVK	A	Carbamidomethyl (C); Oxidation (M)	0.000000012000000000000000.0	Cmpd 13, AutoMSn(795.3224), 14.5 min
	3	gi|000004385	glycosyll hydrolase family 5 protein [Phytophthora sojae]	23	23051	4	0	1	0	11.5	6.05	541	2	1	1	795.325	2382.95	3	2382.31	0.6415	1	14.16	2.6	R	RVLLAVACMAAAVVLPASDAAAVK	A	Carbamidomethyl (C); Oxidation (M)	0.000000012000000000000000.0	Cmpd 16, AutoMSn(795.3253), 14.6 min
	3	gi|000004385	glycosyll hydrolase family 5 protein [Phytophthora sojae]	23	23051	4	0	1	0	11.5	6.05	542	5	1	1	795.326	2382.95	3	2382.31	0.6423	1	7.4	12	R	RVLLAVACMAAAVVLPASDAAAVK	A	Carbamidomethyl (C); Oxidation (M)	0.000000012000000000000000.0	Cmpd 15, AutoMSn(795.3256), 14.6 min
	3	gi|000004385	glycosyll hydrolase family 5 protein [Phytophthora sojae]	23	23051	4	0	1	0	11.5	6.05	543	1	1	1	795.326	2382.96	3	2382.31	0.6447	1	10.25	6.2	R	RVLLAVACMAAAVVLPASDAAAVK	A	Carbamidomethyl (C); Oxidation (M)	0.000000012000000000000000.0	Cmpd 14, AutoMSn(795.3264), 14.5 min	emPAI	0.15
Protein ID #I06	Peak list format	Mascot generic
	Search type	MIS
	Mascot version	2.3.02
	Database	Pythium
	Fasta file	141115.pis_proteins_long_id.fna
	Total sequences	14962
	Total residues	7472161
	Sequences after taxonomy filter	14962
	Number of queries	617
	Variable modifications	--------------------------------------------------------
	Identifier	Name	Delta	Neutral loss(es)
	1	Carbamidomethyl (C)	57.0215
	2	Oxidation (M)	15.9949	0	63.9983
	Search Parameters	--------------------------------------------------------
	Taxonomy filter	All entries
	Enzyme	Trypsin
	Maximum Missed Cleavages	1
	Fixed modifications
	Variable modifications	Carbamidomethyl (C),Oxidation (M)
	Peptide Mass Tolerance	0.8
	Peptide Mass Tolerance Units	Da
	Fragment Mass Tolerance	0.8
	Fragment Mass Tolerance Units	Da
	Mass values	Monoisotopic
	Instrument type	ESI-QUAD-TOF
	Format parameters	--------------------------------------------------------
	Significance threshold	0.05
	Max. number of hits	0
	Use MudPIT protein scoring	1
	Ions score cut-off	0
	Include same-set proteins
	Include sub-set proteins	0
	Include unassigned	0
	Require bold red	0
	Use homology threshold	0
	Group protein families	0
	Protein hits	--------------------------------------------------------
	prot_hit_num	prot_acc	prot_desc	prot_score	prot_mass	prot_matches	prot_matches_sig	prot_sequences	prot_sequences_sig	prot_cover	prot_pi	pep_query	pep_rank	pep_isbold	pep_isunique	pep_exp_mz	pep_exp_mr	pep_exp_z	pep_calc_mr	pep_delta	pep_miss	pep_score	pep_expect	pep_res_before	pep_seq	pep_res_after	pep_var_mod	pep_var_mod_pos	pep_scan_title
	1	gi|000002015	GPI anchor protein [Phytophthora infestans T30-4]	1566	61475	94	62	12	12	28.7	6.12	187	1	1	1	459.737	917.459	2	917.461	-0.0016	0	24.86	0.21	K	QWLAASDK	K			Cmpd 98, AutoMSn(459.7368), 16.7 min
	1	gi|000002015	GPI anchor protein [Phytophthora infestans T30-4]	1566	61475	94	62	12	12	28.7	6.12	188	1	1	1	459.737	917.46	2	917.461	-0.0004	0	30	0.064	K	QWLAASDK	K			Cmpd 95, AutoMSn(459.7374), 16.6 min
	1	gi|000002015	GPI anchor protein [Phytophthora infestans T30-4]	1566	61475	94	62	12	12	28.7	6.12	189	1	1	1	459.738	917.461	2	917.461	0	0	41.22	0.0049	K	QWLAASDK	K			Cmpd 99, AutoMSn(459.7376), 16.7 min
	1	gi|000002015	GPI anchor protein [Phytophthora infestans T30-4]	1566	61475	94	62	12	12	28.7	6.12	190	1	1	1	459.738	917.462	2	917.461	0.0008	0	40.68	0.0055	K	QWLAASDK	K			Cmpd 96, AutoMSn(459.7380), 16.6 min
	1	gi|000002015	GPI anchor protein [Phytophthora infestans T30-4]	1566	61475	94	62	12	12	28.7	6.12	191	1	1	1	459.739	917.463	2	917.461	0.0021	0	32.25	0.038	K	QWLAASDK	K			Cmpd 100, AutoMSn(459.7387), 16.7 min
	1	gi|000002015	GPI anchor protein [Phytophthora infestans T30-4]	1566	61475	94	62	12	12	28.7	6.12	192	1	1	1	459.74	917.465	2	917.461	0.0042	0	18.7	0.87	K	QWLAASDK	K			Cmpd 94, AutoMSn(459.7397), 16.5 min
	1	gi|000002015	GPI anchor protein [Phytophthora infestans T30-4]	1566	61475	94	62	12	12	28.7	6.12	196	1	1	1	937.468	936.461	1	936.466	-0.0053	0	18.7	0.81	K	NIDYVTGR	K			Cmpd 87, AutoMSn(937.4685), 16.3 min
	1	gi|000002015	GPI anchor protein [Phytophthora infestans T30-4]	1566	61475	94	62	12	12	28.7	6.12	199	1	1	1	469.24	936.466	2	936.466	-0.0002	0	32.33	0.035	K	NIDYVTGR	K			Cmpd 81, AutoMSn(469.2404), 16.2 min
	1	gi|000002015	GPI anchor protein [Phytophthora infestans T30-4]	1566	61475	94	62	12	12	28.7	6.12	200	1	1	1	469.24	936.466	2	936.466	-0.0002	0	44.43	0.0022	K	NIDYVTGR	K			Cmpd 79, AutoMSn(469.2404), 16.1 min
	1	gi|000002015	GPI anchor protein [Phytophthora infestans T30-4]	1566	61475	94	62	12	12	28.7	6.12	201	1	1	1	469.241	936.467	2	936.466	0.0004	0	29.59	0.066	K	NIDYVTGR	K			Cmpd 78, AutoMSn(469.2407), 16.1 min
	1	gi|000002015	GPI anchor protein [Phytophthora infestans T30-4]	1566	61475	94	62	12	12	28.7	6.12	202	1	1	1	469.241	936.467	2	936.466	0.0011	0	31.19	0.046	K	NIDYVTGR	K			Cmpd 89, AutoMSn(469.2410), 16.4 min
	1	gi|000002015	GPI anchor protein [Phytophthora infestans T30-4]	1566	61475	94	62	12	12	28.7	6.12	255	1	1	1	553.78	1105.54	2	1105.55	-0.0068	0	41.57	0.0044	K	ADKPTQFSGR	L			Cmpd 9, AutoMSn(553.7797), 12.2 min
	1	gi|000002015	GPI anchor protein [Phytophthora infestans T30-4]	1566	61475	94	62	12	12	28.7	6.12	256	1	1	1	553.781	1105.55	2	1105.55	-0.004	0	10.99	5	K	ADKPTQFSGR	L			Cmpd 7, AutoMSn(553.7811), 12.2 min
	1	gi|000002015	GPI anchor protein [Phytophthora infestans T30-4]	1566	61475	94	62	12	12	28.7	6.12	257	1	1	1	553.782	1105.55	2	1105.55	-0.0025	0	35.61	0.017	K	ADKPTQFSGR	L			Cmpd 8, AutoMSn(553.7818), 12.2 min
	1	gi|000002015	GPI anchor protein [Phytophthora infestans T30-4]	1566	61475	94	62	12	12	28.7	6.12	258	1	1	1	553.783	1105.55	2	1105.55	0.0002	0	41.15	0.0048	K	ADKPTQFSGR	L			Cmpd 11, AutoMSn(553.7832), 12.4 min
	1	gi|000002015	GPI anchor protein [Phytophthora infestans T30-4]	1566	61475	94	62	12	12	28.7	6.12	259	1	1	1	553.784	1105.55	2	1105.55	0.002	0	14.67	2.1	K	ADKPTQFSGR	L			Cmpd 12, AutoMSn(553.7841), 12.4 min
	1	gi|000002015	GPI anchor protein [Phytophthora infestans T30-4]	1566	61475	94	62	12	12	28.7	6.12	260	1	1	1	369.525	1105.55	3	1105.55	0.0022	0	32.8	0.033	K	ADKPTQFSGR	L			Cmpd 10, AutoMSn(369.5252), 12.3 min
	1	gi|000002015	GPI anchor protein [Phytophthora infestans T30-4]	1566	61475	94	62	12	12	28.7	6.12	285	1	1	1	589.296	1176.58	2	1176.58	-0.0002	0	48.84	0.00079	K	SPQGFASADGLK	K			Cmpd 120, AutoMSn(589.2959), 17.5 min
	1	gi|000002015	GPI anchor protein [Phytophthora infestans T30-4]	1566	61475	94	62	12	12	28.7	6.12	286	3	1	1	589.296	1176.58	2	1176.58	0	0	17.74	1	K	SPQGFASADGLK	K			Cmpd 116, AutoMSn(589.2960), 17.4 min
	1	gi|000002015	GPI anchor protein [Phytophthora infestans T30-4]	1566	61475	94	62	12	12	28.7	6.12	287	1	1	1	589.297	1176.58	2	1176.58	0.0021	0	79.32	7.1e-07	K	SPQGFASADGLK	K			Cmpd 117, AutoMSn(589.2971), 17.5 min
	1	gi|000002015	GPI anchor protein [Phytophthora infestans T30-4]	1566	61475	94	62	12	12	28.7	6.12	307	1	1	1	412.222	1233.64	3	1233.65	-0.003	1	29.69	0.061	K	KADKPTQFSGR	L			Cmpd 2, AutoMSn(412.2218), 10.8 min
	1	gi|000002015	GPI anchor protein [Phytophthora infestans T30-4]	1566	61475	94	62	12	12	28.7	6.12	308	1	1	1	412.223	1233.65	3	1233.65	0.0008	1	23.96	0.23	K	KADKPTQFSGR	L			Cmpd 6, AutoMSn(412.2231), 10.9 min
	1	gi|000002015	GPI anchor protein [Phytophthora infestans T30-4]	1566	61475	94	62	12	12	28.7	6.12	309	1	1	1	412.223	1233.65	3	1233.65	0.001	1	22.54	0.32	K	KADKPTQFSGR	L			Cmpd 1, AutoMSn(412.2231), 10.7 min
	1	gi|000002015	GPI anchor protein [Phytophthora infestans T30-4]	1566	61475	94	62	12	12	28.7	6.12	310	1	1	1	412.224	1233.65	3	1233.65	0.0042	1	27.23	0.11	K	KADKPTQFSGR	L			Cmpd 4, AutoMSn(412.2242), 10.8 min
	1	gi|000002015	GPI anchor protein [Phytophthora infestans T30-4]	1566	61475	94	62	12	12	28.7	6.12	311	1	1	1	412.224	1233.65	3	1233.65	0.0047	1	32.57	0.031	K	KADKPTQFSGR	L			Cmpd 3, AutoMSn(412.2244), 10.8 min
	1	gi|000002015	GPI anchor protein [Phytophthora infestans T30-4]	1566	61475	94	62	12	12	28.7	6.12	312	1	1	1	412.224	1233.65	3	1233.65	0.0047	1	26.04	0.14	K	KADKPTQFSGR	L			Cmpd 5, AutoMSn(412.2244), 10.9 min
	1	gi|000002015	GPI anchor protein [Phytophthora infestans T30-4]	1566	61475	94	62	12	12	28.7	6.12	332	1	1	1	653.342	1304.67	2	1304.67	-0.0034	1	28.51	0.087	R	KSPQGFASADGLK	K			Cmpd 57, AutoMSn(653.3418), 15.5 min
	1	gi|000002015	GPI anchor protein [Phytophthora infestans T30-4]	1566	61475	94	62	12	12	28.7	6.12	333	1	1	1	653.343	1304.67	2	1304.67	-0.0012	1	41.02	0.0049	R	KSPQGFASADGLK	K			Cmpd 59, AutoMSn(653.3429), 15.6 min
	1	gi|000002015	GPI anchor protein [Phytophthora infestans T30-4]	1566	61475	94	62	12	12	28.7	6.12	335	1	1	1	435.899	1304.67	3	1304.67	0.0011	1	45.03	0.0019	R	KSPQGFASADGLK	K			Cmpd 60, AutoMSn(435.8985), 15.6 min
	1	gi|000002015	GPI anchor protein [Phytophthora infestans T30-4]	1566	61475	94	62	12	12	28.7	6.12	336	1	1	1	435.9	1304.68	3	1304.67	0.0061	1	22.39	0.36	R	KSPQGFASADGLK	K			Cmpd 56, AutoMSn(435.9001), 15.5 min
	1	gi|000002015	GPI anchor protein [Phytophthora infestans T30-4]	1566	61475	94	62	12	12	28.7	6.12	337	1	1	1	435.901	1304.68	3	1304.67	0.0084	1	55.95	0.00016	R	KSPQGFASADGLK	K			Cmpd 58, AutoMSn(435.9009), 15.5 min
	1	gi|000002015	GPI anchor protein [Phytophthora infestans T30-4]	1566	61475	94	62	12	12	28.7	6.12	382	1	1	1	700.32	1398.62	2	1398.63	-0.0022	0	66.45	1.4e-05	K	GTTENMIFMNNK	N			Cmpd 188, AutoMSn(700.3197), 20.1 min
	1	gi|000002015	GPI anchor protein [Phytophthora infestans T30-4]	1566	61475	94	62	12	12	28.7	6.12	383	1	1	1	700.321	1398.63	2	1398.63	-0.0001	0	21.32	0.44	K	GTTENMIFMNNK	N			Cmpd 194, AutoMSn(700.3208), 20.2 min
	1	gi|000002015	GPI anchor protein [Phytophthora infestans T30-4]	1566	61475	94	62	12	12	28.7	6.12	384	1	1	1	700.322	1398.63	2	1398.63	0.0021	0	59.47	6.7e-05	K	GTTENMIFMNNK	N			Cmpd 186, AutoMSn(700.3219), 20.0 min
	1	gi|000002015	GPI anchor protein [Phytophthora infestans T30-4]	1566	61475	94	62	12	12	28.7	6.12	385	1	1	1	708.317	1414.62	2	1414.62	-0.0032	0	33.15	0.029	K	GTTENMIFMNNK	N	Oxidation (M)	0.000000002000.0	Cmpd 144, AutoMSn(708.3167), 18.3 min
	1	gi|000002015	GPI anchor protein [Phytophthora infestans T30-4]	1566	61475	94	62	12	12	28.7	6.12	386	2	1	1	708.317	1414.62	2	1414.62	-0.0023	0	12.56	3.3	K	GTTENMIFMNNK	N	Oxidation (M)	0.000000002000.0	Cmpd 142, AutoMSn(708.3172), 18.2 min
	1	gi|000002015	GPI anchor protein [Phytophthora infestans T30-4]	1566	61475	94	62	12	12	28.7	6.12	387	1	1	1	708.318	1414.62	2	1414.62	-0.0009	0	33.75	0.025	K	GTTENMIFMNNK	N	Oxidation (M)	0.000000002000.0	Cmpd 143, AutoMSn(708.3179), 18.3 min
	1	gi|000002015	GPI anchor protein [Phytophthora infestans T30-4]	1566	61475	94	62	12	12	28.7	6.12	388	1	1	1	708.319	1414.62	2	1414.62	0.0005	0	17.18	1.1	K	GTTENMIFMNNK	N	Oxidation (M)	0.000000002000.0	Cmpd 147, AutoMSn(708.3186), 18.4 min
	1	gi|000002015	GPI anchor protein [Phytophthora infestans T30-4]	1566	61475	94	62	12	12	28.7	6.12	389	2	1	1	708.32	1414.63	2	1414.62	0.0037	0	15.18	1.8	K	GTTENMIFMNNK	N	Oxidation (M)	0.000000002000.0	Cmpd 145, AutoMSn(708.3201), 18.3 min
	1	gi|000002015	GPI anchor protein [Phytophthora infestans T30-4]	1566	61475	94	62	12	12	28.7	6.12	390	1	1	1	708.321	1414.63	2	1414.62	0.0059	0	18.47	0.84	K	GTTENMIFMNNK	N	Oxidation (M)	0.000000002000.0	Cmpd 148, AutoMSn(708.3213), 18.4 min
	1	gi|000002015	GPI anchor protein [Phytophthora infestans T30-4]	1566	61475	94	62	12	12	28.7	6.12	393	1	1	1	716.314	1430.61	2	1430.62	-0.0025	0	30.27	0.053	K	GTTENMIFMNNK	N	2 Oxidation (M)	0.000002002000.0	Cmpd 77, AutoMSn(716.3145), 16.1 min
	1	gi|000002015	GPI anchor protein [Phytophthora infestans T30-4]	1566	61475	94	62	12	12	28.7	6.12	394	1	1	1	716.315	1430.62	2	1430.62	-0.0011	0	59.02	7e-05	K	GTTENMIFMNNK	N	2 Oxidation (M)	0.000002002000.0	Cmpd 80, AutoMSn(716.3152), 16.1 min
	1	gi|000002015	GPI anchor protein [Phytophthora infestans T30-4]	1566	61475	94	62	12	12	28.7	6.12	395	1	1	1	716.317	1430.62	2	1430.62	0.0016	0	65.3	1.6e-05	K	GTTENMIFMNNK	N	2 Oxidation (M)	0.000002002000.0	Cmpd 82, AutoMSn(716.3166), 16.2 min
	1	gi|000002015	GPI anchor protein [Phytophthora infestans T30-4]	1566	61475	94	62	12	12	28.7	6.12	499	10	1	1	705.993	2114.96	3	2114.96	-0.0051	0	5.37	14	R	GPMEIYDIAVFDGSSGGSWK	R			Cmpd 435, AutoMSn(705.9929), 27.4 min
	1	gi|000002015	GPI anchor protein [Phytophthora infestans T30-4]	1566	61475	94	62	12	12	28.7	6.12	500	1	1	1	1058.49	2114.96	2	2114.96	-0.0028	0	69.75	5.2e-06	R	GPMEIYDIAVFDGSSGGSWK	R			Cmpd 436, AutoMSn(1058.4868), 27.4 min
	1	gi|000002015	GPI anchor protein [Phytophthora infestans T30-4]	1566	61475	94	62	12	12	28.7	6.12	501	1	1	1	1058.49	2114.96	2	2114.96	0.0003	0	47.7	0.00083	R	GPMEIYDIAVFDGSSGGSWK	R			Cmpd 438, AutoMSn(1058.4884), 27.5 min
	1	gi|000002015	GPI anchor protein [Phytophthora infestans T30-4]	1566	61475	94	62	12	12	28.7	6.12	502	1	1	1	1058.49	2114.96	2	2114.96	0.0011	0	57.78	8.1e-05	R	GPMEIYDIAVFDGSSGGSWK	R			Cmpd 440, AutoMSn(1058.4888), 27.5 min
	1	gi|000002015	GPI anchor protein [Phytophthora infestans T30-4]	1566	61475	94	62	12	12	28.7	6.12	503	1	1	1	1058.49	2114.96	2	2114.96	0.0029	0	39.56	0.0054	R	GPMEIYDIAVFDGSSGGSWK	R			Cmpd 434, AutoMSn(1058.4897), 27.4 min
	1	gi|000002015	GPI anchor protein [Phytophthora infestans T30-4]	1566	61475	94	62	12	12	28.7	6.12	504	1	1	1	705.997	2114.97	3	2114.96	0.0067	0	32.42	0.028	R	GPMEIYDIAVFDGSSGGSWK	R			Cmpd 437, AutoMSn(705.9968), 27.4 min
	1	gi|000002015	GPI anchor protein [Phytophthora infestans T30-4]	1566	61475	94	62	12	12	28.7	6.12	505	1	1	1	705.997	2114.97	3	2114.96	0.0074	0	61.72	3.2e-05	R	GPMEIYDIAVFDGSSGGSWK	R			Cmpd 441, AutoMSn(705.9970), 27.5 min
	1	gi|000002015	GPI anchor protein [Phytophthora infestans T30-4]	1566	61475	94	62	12	12	28.7	6.12	506	1	1	1	705.999	2114.97	3	2114.96	0.0116	0	63.15	2.3e-05	R	GPMEIYDIAVFDGSSGGSWK	R			Cmpd 439, AutoMSn(705.9985), 27.5 min
	1	gi|000002015	GPI anchor protein [Phytophthora infestans T30-4]	1566	61475	94	62	12	12	28.7	6.12	507	1	1	1	1066.49	2130.96	2	2130.96	0.0001	0	50.97	0.00038	R	GPMEIYDIAVFDGSSGGSWK	R	Oxidation (M)	0.00200000000000000000.0	Cmpd 381, AutoMSn(1066.4858), 25.9 min
	1	gi|000002015	GPI anchor protein [Phytophthora infestans T30-4]	1566	61475	94	62	12	12	28.7	6.12	508	1	1	1	1066.49	2130.96	2	2130.96	0.0045	0	58.4	6.8e-05	R	GPMEIYDIAVFDGSSGGSWK	R	Oxidation (M)	0.00200000000000000000.0	Cmpd 384, AutoMSn(1066.4880), 25.9 min
	1	gi|000002015	GPI anchor protein [Phytophthora infestans T30-4]	1566	61475	94	62	12	12	28.7	6.12	509	1	1	1	1066.49	2130.96	2	2130.96	0.0051	0	18.14	0.72	R	GPMEIYDIAVFDGSSGGSWK	R	Oxidation (M)	0.00200000000000000000.0	Cmpd 379, AutoMSn(1066.4883), 25.8 min
	1	gi|000002015	GPI anchor protein [Phytophthora infestans T30-4]	1566	61475	94	62	12	12	28.7	6.12	510	1	1	1	711.329	2130.96	3	2130.96	0.0079	0	74.28	1.7e-06	R	GPMEIYDIAVFDGSSGGSWK	R	Oxidation (M)	0.00200000000000000000.0	Cmpd 385, AutoMSn(711.3289), 25.9 min
	1	gi|000002015	GPI anchor protein [Phytophthora infestans T30-4]	1566	61475	94	62	12	12	28.7	6.12	511	1	1	1	711.33	2130.97	3	2130.96	0.0116	0	62.1	2.9e-05	R	GPMEIYDIAVFDGSSGGSWK	R	Oxidation (M)	0.00200000000000000000.0	Cmpd 382, AutoMSn(711.3301), 25.9 min
	1	gi|000002015	GPI anchor protein [Phytophthora infestans T30-4]	1566	61475	94	62	12	12	28.7	6.12	512	1	1	1	711.331	2130.97	3	2130.96	0.0127	0	38.86	0.006	R	GPMEIYDIAVFDGSSGGSWK	R	Oxidation (M)	0.00200000000000000000.0	Cmpd 395, AutoMSn(711.3305), 26.1 min
	1	gi|000002015	GPI anchor protein [Phytophthora infestans T30-4]	1566	61475	94	62	12	12	28.7	6.12	513	1	1	1	711.332	2130.97	3	2130.96	0.0178	0	30.18	0.044	R	GPMEIYDIAVFDGSSGGSWK	R	Oxidation (M)	0.00200000000000000000.0	Cmpd 378, AutoMSn(711.3322), 25.8 min
	1	gi|000002015	GPI anchor protein [Phytophthora infestans T30-4]	1566	61475	94	62	12	12	28.7	6.12	533	1	1	1	1153.08	2304.14	2	2304.14	-0.0041	0	13.67	2	R	QTVNVNSPVGPMSEEVSLVFR	G	Oxidation (M)	0.000000000002000000000.0	Cmpd 330, AutoMSn(1153.0762), 24.4 min
	1	gi|000002015	GPI anchor protein [Phytophthora infestans T30-4]	1566	61475	94	62	12	12	28.7	6.12	535	1	1	1	769.055	2304.14	3	2304.14	0	0	15.93	1.2	R	QTVNVNSPVGPMSEEVSLVFR	G	Oxidation (M)	0.000000000002000000000.0	Cmpd 337, AutoMSn(769.0546), 24.5 min
	1	gi|000002015	GPI anchor protein [Phytophthora infestans T30-4]	1566	61475	94	62	12	12	28.7	6.12	537	1	1	1	769.056	2304.15	3	2304.14	0.0039	0	41.75	0.0031	R	QTVNVNSPVGPMSEEVSLVFR	G	Oxidation (M)	0.000000000002000000000.0	Cmpd 335, AutoMSn(769.0559), 24.5 min
	1	gi|000002015	GPI anchor protein [Phytophthora infestans T30-4]	1566	61475	94	62	12	12	28.7	6.12	540	1	1	1	779.412	2335.22	3	2335.23	-0.0139	0	36.73	0.011	K	MPAGSKPNQPAIWMLNAQILR	S			Cmpd 342, AutoMSn(779.4124), 24.8 min
	1	gi|000002015	GPI anchor protein [Phytophthora infestans T30-4]	1566	61475	94	62	12	12	28.7	6.12	541	1	1	1	779.417	2335.23	3	2335.23	-0.0006	0	46.58	0.0011	K	MPAGSKPNQPAIWMLNAQILR	S			Cmpd 344, AutoMSn(779.4168), 24.8 min
	1	gi|000002015	GPI anchor protein [Phytophthora infestans T30-4]	1566	61475	94	62	12	12	28.7	6.12	542	1	1	1	779.417	2335.23	3	2335.23	-0.0001	0	45.48	0.0015	K	MPAGSKPNQPAIWMLNAQILR	S			Cmpd 343, AutoMSn(779.4170), 24.8 min
	1	gi|000002015	GPI anchor protein [Phytophthora infestans T30-4]	1566	61475	94	62	12	12	28.7	6.12	543	1	1	1	779.419	2335.24	3	2335.23	0.0075	0	47.85	0.00085	K	MPAGSKPNQPAIWMLNAQILR	S			Cmpd 346, AutoMSn(779.4195), 24.9 min
	1	gi|000002015	GPI anchor protein [Phytophthora infestans T30-4]	1566	61475	94	62	12	12	28.7	6.12	544	1	1	1	779.42	2335.24	3	2335.23	0.0087	0	36.13	0.013	K	MPAGSKPNQPAIWMLNAQILR	S			Cmpd 345, AutoMSn(779.4199), 24.9 min
	1	gi|000002015	GPI anchor protein [Phytophthora infestans T30-4]	1566	61475	94	62	12	12	28.7	6.12	545	1	1	1	779.42	2335.24	3	2335.23	0.0105	0	26.2	0.13	K	MPAGSKPNQPAIWMLNAQILR	S			Cmpd 341, AutoMSn(779.4205), 24.7 min
	1	gi|000002015	GPI anchor protein [Phytophthora infestans T30-4]	1566	61475	94	62	12	12	28.7	6.12	550	1	1	1	784.746	2351.22	3	2351.22	-0.0071	0	38.03	0.0077	K	MPAGSKPNQPAIWMLNAQILR	S	Oxidation (M)	0.000000000000020000000.0	Cmpd 291, AutoMSn(784.7463), 23.4 min
	1	gi|000002015	GPI anchor protein [Phytophthora infestans T30-4]	1566	61475	94	62	12	12	28.7	6.12	551	1	1	1	784.748	2351.22	3	2351.22	-0.002	0	35.78	0.013	K	MPAGSKPNQPAIWMLNAQILR	S	Oxidation (M)	0.200000000000000000000.0	Cmpd 336, AutoMSn(784.7480), 24.5 min
	1	gi|000002015	GPI anchor protein [Phytophthora infestans T30-4]	1566	61475	94	62	12	12	28.7	6.12	552	1	1	1	784.748	2351.22	3	2351.22	-0.0017	0	43.86	0.002	K	MPAGSKPNQPAIWMLNAQILR	S	Oxidation (M)	0.200000000000000000000.0	Cmpd 334, AutoMSn(784.7481), 24.5 min
	1	gi|000002015	GPI anchor protein [Phytophthora infestans T30-4]	1566	61475	94	62	12	12	28.7	6.12	553	1	1	1	784.748	2351.22	3	2351.22	-0.0014	0	22.6	0.27	K	MPAGSKPNQPAIWMLNAQILR	S	Oxidation (M)	0.200000000000000000000.0	Cmpd 340, AutoMSn(784.7482), 24.6 min
	1	gi|000002015	GPI anchor protein [Phytophthora infestans T30-4]	1566	61475	94	62	12	12	28.7	6.12	554	1	1	1	784.75	2351.23	3	2351.22	0.0056	0	32.6	0.027	K	MPAGSKPNQPAIWMLNAQILR	S	Oxidation (M)	0.000000000000020000000.0	Cmpd 298, AutoMSn(784.7505), 23.6 min
	1	gi|000002015	GPI anchor protein [Phytophthora infestans T30-4]	1566	61475	94	62	12	12	28.7	6.12	555	1	1	1	784.751	2351.23	3	2351.22	0.006	0	23.01	0.25	K	MPAGSKPNQPAIWMLNAQILR	S	Oxidation (M)	0.000000000000020000000.0	Cmpd 293, AutoMSn(784.7507), 23.4 min
	1	gi|000002015	GPI anchor protein [Phytophthora infestans T30-4]	1566	61475	94	62	12	12	28.7	6.12	556	1	1	1	784.751	2351.23	3	2351.22	0.0067	0	24.45	0.18	K	MPAGSKPNQPAIWMLNAQILR	S	Oxidation (M)	0.200000000000000000000.0	Cmpd 338, AutoMSn(784.7509), 24.6 min
	1	gi|000002015	GPI anchor protein [Phytophthora infestans T30-4]	1566	61475	94	62	12	12	28.7	6.12	557	1	1	1	784.753	2351.24	3	2351.22	0.0118	0	17.63	0.86	K	MPAGSKPNQPAIWMLNAQILR	S	Oxidation (M)	0.200000000000000000000.0	Cmpd 339, AutoMSn(784.7526), 24.6 min
	1	gi|000002015	GPI anchor protein [Phytophthora infestans T30-4]	1566	61475	94	62	12	12	28.7	6.12	559	1	1	1	790.077	2367.21	3	2367.22	-0.0089	0	18.88	0.61	K	MPAGSKPNQPAIWMLNAQILR	S	2 Oxidation (M)	0.200000000000020000000.0	Cmpd 271, AutoMSn(790.0774), 22.9 min
	1	gi|000002015	GPI anchor protein [Phytophthora infestans T30-4]	1566	61475	94	62	12	12	28.7	6.12	560	1	1	1	790.082	2367.22	3	2367.22	0.0052	0	52.25	0.00028	K	MPAGSKPNQPAIWMLNAQILR	S	2 Oxidation (M)	0.200000000000020000000.0	Cmpd 277, AutoMSn(790.0820), 23.1 min
	1	gi|000002015	GPI anchor protein [Phytophthora infestans T30-4]	1566	61475	94	62	12	12	28.7	6.12	561	1	1	1	790.082	2367.23	3	2367.22	0.0062	0	33	0.024	K	MPAGSKPNQPAIWMLNAQILR	S	2 Oxidation (M)	0.200000000000020000000.0	Cmpd 274, AutoMSn(790.0824), 23.0 min
	1	gi|000002015	GPI anchor protein [Phytophthora infestans T30-4]	1566	61475	94	62	12	12	28.7	6.12	566	1	1	1	1193.08	2384.14	2	2384.14	0.0004	0	63.58	2e-05	K	ILEVGENDFDFSATSVADSQIK	Q			Cmpd 375, AutoMSn(1193.0767), 25.7 min
	1	gi|000002015	GPI anchor protein [Phytophthora infestans T30-4]	1566	61475	94	62	12	12	28.7	6.12	567	1	1	1	1193.08	2384.14	2	2384.14	0.0016	0	12.84	2.3	K	ILEVGENDFDFSATSVADSQIK	Q			Cmpd 369, AutoMSn(1193.0773), 25.5 min
	1	gi|000002015	GPI anchor protein [Phytophthora infestans T30-4]	1566	61475	94	62	12	12	28.7	6.12	568	1	1	1	1193.08	2384.14	2	2384.14	0.003	0	67.36	8.2e-06	K	ILEVGENDFDFSATSVADSQIK	Q			Cmpd 377, AutoMSn(1193.0780), 25.7 min
	1	gi|000002015	GPI anchor protein [Phytophthora infestans T30-4]	1566	61475	94	62	12	12	28.7	6.12	569	1	1	1	1193.08	2384.14	2	2384.14	0.0037	0	35.45	0.013	K	ILEVGENDFDFSATSVADSQIK	Q			Cmpd 371, AutoMSn(1193.0783), 25.6 min
	1	gi|000002015	GPI anchor protein [Phytophthora infestans T30-4]	1566	61475	94	62	12	12	28.7	6.12	570	1	1	1	795.721	2384.14	3	2384.14	0.0039	0	63.61	1.9e-05	K	ILEVGENDFDFSATSVADSQIK	Q			Cmpd 370, AutoMSn(795.7214), 25.6 min
	1	gi|000002015	GPI anchor protein [Phytophthora infestans T30-4]	1566	61475	94	62	12	12	28.7	6.12	571	1	1	1	795.722	2384.14	3	2384.14	0.0048	0	71.12	3.4e-06	K	ILEVGENDFDFSATSVADSQIK	Q			Cmpd 376, AutoMSn(795.7217), 25.7 min
	1	gi|000002015	GPI anchor protein [Phytophthora infestans T30-4]	1566	61475	94	62	12	12	28.7	6.12	572	1	1	1	1193.08	2384.14	2	2384.14	0.0053	0	69.92	4.5e-06	K	ILEVGENDFDFSATSVADSQIK	Q			Cmpd 373, AutoMSn(1193.0791), 25.6 min
	1	gi|000002015	GPI anchor protein [Phytophthora infestans T30-4]	1566	61475	94	62	12	12	28.7	6.12	573	1	1	1	795.722	2384.14	3	2384.14	0.0054	0	31.87	0.029	K	ILEVGENDFDFSATSVADSQIK	Q			Cmpd 368, AutoMSn(795.7219), 25.5 min
	1	gi|000002015	GPI anchor protein [Phytophthora infestans T30-4]	1566	61475	94	62	12	12	28.7	6.12	574	1	1	1	795.723	2384.15	3	2384.14	0.0078	0	66.34	1e-05	K	ILEVGENDFDFSATSVADSQIK	Q			Cmpd 374, AutoMSn(795.7226), 25.7 min
	1	gi|000002015	GPI anchor protein [Phytophthora infestans T30-4]	1566	61475	94	62	12	12	28.7	6.12	575	1	1	1	795.724	2384.15	3	2384.14	0.0126	0	84.23	1.7e-07	K	ILEVGENDFDFSATSVADSQIK	Q			Cmpd 372, AutoMSn(795.7243), 25.6 min
	1	gi|000002015	GPI anchor protein [Phytophthora infestans T30-4]	1566	61475	94	62	12	12	28.7	6.12	599	1	1	1	913.473	2737.4	3	2737.4	0.002	0	71.24	3.3e-06	R	LAEATQPGLIGGGPGVQTGAEVNIMTEK	K			Cmpd 307, AutoMSn(913.4732), 23.8 min
	1	gi|000002015	GPI anchor protein [Phytophthora infestans T30-4]	1566	61475	94	62	12	12	28.7	6.12	600	1	1	1	1369.71	2737.4	2	2737.4	0.005	0	23.84	0.18	R	LAEATQPGLIGGGPGVQTGAEVNIMTEK	K			Cmpd 311, AutoMSn(1369.7076), 23.9 min
	1	gi|000002015	GPI anchor protein [Phytophthora infestans T30-4]	1566	61475	94	62	12	12	28.7	6.12	601	1	1	1	913.474	2737.4	3	2737.4	0.0053	0	81.7	3e-07	R	LAEATQPGLIGGGPGVQTGAEVNIMTEK	K			Cmpd 313, AutoMSn(913.4743), 23.9 min
	1	gi|000002015	GPI anchor protein [Phytophthora infestans T30-4]	1566	61475	94	62	12	12	28.7	6.12	602	1	1	1	913.476	2737.41	3	2737.4	0.0098	0	66.05	1.1e-05	R	LAEATQPGLIGGGPGVQTGAEVNIMTEK	K			Cmpd 310, AutoMSn(913.4758), 23.9 min
	1	gi|000002015	GPI anchor protein [Phytophthora infestans T30-4]	1566	61475	94	62	12	12	28.7	6.12	607	1	1	1	918.803	2753.39	3	2753.39	-0.0034	0	65.16	1.3e-05	R	LAEATQPGLIGGGPGVQTGAEVNIMTEK	K	Oxidation (M)	0.0000000000000000000000002000.0	Cmpd 258, AutoMSn(918.8030), 22.3 min
	1	gi|000002015	GPI anchor protein [Phytophthora infestans T30-4]	1566	61475	94	62	12	12	28.7	6.12	609	1	1	1	918.804	2753.39	3	2753.39	-0.0007	0	35.77	0.012	R	LAEATQPGLIGGGPGVQTGAEVNIMTEK	K	Oxidation (M)	0.0000000000000000000000002000.0	Cmpd 266, AutoMSn(918.8039), 22.5 min	emPAI	2.49
	2	gi|000002534	protein [Pythium insidiosum PIS]	38	37261	6	0	1	0	3	6.69	288	1	1	1	590.303	1178.59	2	1178.57	0.0209	1	27.84	0.098	K	VEELRMGSSR	G	Oxidation (M)	0.0000020000.0	Cmpd 154, AutoMSn(590.3034), 18.7 min
	2	gi|000002534	protein [Pythium insidiosum PIS]	38	37261	6	0	1	0	3	6.69	289	1	1	1	590.304	1178.59	2	1178.57	0.0221	1	25.31	0.17	K	VEELRMGSSR	G	Oxidation (M)	0.0000020000.0	Cmpd 156, AutoMSn(590.3040), 18.8 min
	2	gi|000002534	protein [Pythium insidiosum PIS]	38	37261	6	0	1	0	3	6.69	290	1	1	1	590.304	1178.59	2	1178.57	0.0222	1	24.79	0.2	K	VEELRMGSSR	G	Oxidation (M)	0.0000020000.0	Cmpd 158, AutoMSn(590.3041), 18.8 min
	2	gi|000002534	protein [Pythium insidiosum PIS]	38	37261	6	0	1	0	3	6.69	291	1	1	1	590.306	1178.6	2	1178.57	0.0258	1	17.7	1	K	VEELRMGSSR	G	Oxidation (M)	0.0000020000.0	Cmpd 152, AutoMSn(590.3058), 18.7 min
	2	gi|000002534	protein [Pythium insidiosum PIS]	38	37261	6	0	1	0	3	6.69	292	4	1	1	590.307	1178.6	2	1178.57	0.0274	1	4.69	20	K	VEELRMGSSR	G	Oxidation (M)	0.0000020000.0	Cmpd 151, AutoMSn(590.3066), 18.6 min
	2	gi|000002534	protein [Pythium insidiosum PIS]	38	37261	6	0	1	0	3	6.69	293	1	1	1	590.308	1178.6	2	1178.57	0.0295	1	17.54	1	K	VEELRMGSSR	G	Oxidation (M)	0.0000020000.0	Cmpd 160, AutoMSn(590.3077), 18.9 min	emPAI	0.09
	3	gi|000005142	protein [Pythium insidiosum PIS]	29	87230	3	0	2	0	4.2	6.69	375	1	1	1	692.35	1382.69	2	1382.66	0.0279	0	29.05	0.067	R	EANELPHAFEAR	L			Cmpd 275, AutoMSn(692.3501), 23.0 min
	3	gi|000005142	protein [Pythium insidiosum PIS]	29	87230	3	0	2	0	4.2	6.69	376	1	1	1	692.353	1382.69	2	1382.66	0.0329	0	7.43	9.7	R	EANELPHAFEAR	L			Cmpd 278, AutoMSn(692.3526), 23.1 min
	3	gi|000005142	protein [Pythium insidiosum PIS]	29	87230	3	0	2	0	4.2	6.69	572	8	0	1	1193.08	2384.14	2	2384.25	-0.1021	1	2.52	25	R	ELVLFIRSHTCTIPNVGAVCR	F	Carbamidomethyl (C)	0.000000000000000000010.0	Cmpd 373, AutoMSn(1193.0791), 25.6 min	emPAI	0.04
	4	gi|000007888	protein [Pythium insidiosum PIS]	25	177145	4	0	3	0	2.2	7.42	428	8	1	1	806.58	1611.14	2	1611.63	-0.4878	0	1.53	71	R	CGPDCIDLGTCSDTR	Q	Carbamidomethyl (C)	0.000000000010000.0	Cmpd 51, AutoMSn(806.5798), 15.0 min
	4	gi|000007888	protein [Pythium insidiosum PIS]	25	177145	4	0	3	0	2.2	7.42	443	1	1	1	1655.18	1654.17	1	1654.67	-0.5034	0	24.63	0.36	R	CGPDCIDLGTCSTTR	Q	2 Carbamidomethyl (C)	0.100010000000000.0	Cmpd 639, AutoMSn(1655.1788), 40.0 min
	4	gi|000007888	protein [Pythium insidiosum PIS]	25	177145	4	0	3	0	2.2	7.42	444	1	1	1	1655.19	1654.18	1	1654.67	-0.4963	0	20.46	0.95	R	CGPDCIDLGTCSTTR	Q	2 Carbamidomethyl (C)	0.100010000000000.0	Cmpd 596, AutoMSn(1655.1859), 38.0 min
	4	gi|000007888	protein [Pythium insidiosum PIS]	25	177145	4	0	3	0	2.2	7.42	527	7	1	1	1144.57	2287.13	2	2287.03	0.0968	0	7.38	8.2	R	CTAAYTGLACSELLCPAFPDGK	S	Carbamidomethyl (C)	0.1000000000000000000000.0	Cmpd 450, AutoMSn(1144.5718), 27.9 min	emPAI	0.02
Protein ID #I07	Peak list format	Mascot generic
	Search type	MIS
	Mascot version	2.3.02
	Database	Pythium
	Fasta file	141115.pis_proteins_long_id.fna
	Total sequences	14962
	Total residues	7472161
	Sequences after taxonomy filter	14962
	Number of queries	1138
	Variable modifications	--------------------------------------------------------
	Identifier	Name	Delta	Neutral loss(es)
	1	Carbamidomethyl (C)	57.0215
	2	Oxidation (M)	15.9949	0	63.9983
	Search Parameters	--------------------------------------------------------
	Taxonomy filter	All entries
	Enzyme	Trypsin
	Maximum Missed Cleavages	1
	Fixed modifications
	Variable modifications	Carbamidomethyl (C),Oxidation (M)
	Peptide Mass Tolerance	0.8
	Peptide Mass Tolerance Units	Da
	Fragment Mass Tolerance	0.8
	Fragment Mass Tolerance Units	Da
	Mass values	Monoisotopic
	Instrument type	ESI-QUAD-TOF
	Format parameters	--------------------------------------------------------
	Significance threshold	0.05
	Max. number of hits	0
	Use MudPIT protein scoring	1
	Ions score cut-off	0
	Include same-set proteins
	Include sub-set proteins	0
	Include unassigned	0
	Require bold red	0
	Use homology threshold	0
	Group protein families	0
	Protein hits	--------------------------------------------------------
	prot_hit_num	prot_acc	prot_desc	prot_score	prot_mass	prot_matches	prot_matches_sig	prot_sequences	prot_sequences_sig	prot_cover	prot_pi	pep_query	pep_rank	pep_isbold	pep_isunique	pep_exp_mz	pep_exp_mr	pep_exp_z	pep_calc_mr	pep_delta	pep_miss	pep_score	pep_expect	pep_res_before	pep_seq	pep_res_after	pep_var_mod	pep_var_mod_pos	pep_scan_title
	1	gi|000007086	protein [Pythium insidiosum PIS]	3354	79907	121	103	28	26	37.9	5.68	84	1	1	1	314.178	626.34	2	626.343	-0.0024	0	19.8	0.33	K	YVFAK	N			Cmpd 183, AutoMSn(314.1775), 15.2 min
	1	gi|000007086	protein [Pythium insidiosum PIS]	3354	79907	121	103	28	26	37.9	5.68	85	1	1	1	627.348	626.34	1	626.343	-0.0024	0	30.15	0.031	K	YVFAK	N			Cmpd 184, AutoMSn(627.3477), 15.3 min
	1	gi|000007086	protein [Pythium insidiosum PIS]	3354	79907	121	103	28	26	37.9	5.68	86	1	1	1	627.348	626.34	1	626.343	-0.0024	0	30.2	0.03	K	YVFAK	N			Cmpd 182, AutoMSn(627.3477), 15.2 min
	1	gi|000007086	protein [Pythium insidiosum PIS]	3354	79907	121	103	28	26	37.9	5.68	87	1	1	1	627.348	626.341	1	626.343	-0.002	0	30.29	0.03	K	YVFAK	N			Cmpd 186, AutoMSn(627.3481), 15.3 min
	1	gi|000007086	protein [Pythium insidiosum PIS]	3354	79907	121	103	28	26	37.9	5.68	88	1	1	1	314.178	626.342	2	626.343	-0.001	0	20.26	0.3	K	YVFAK	N			Cmpd 185, AutoMSn(314.1782), 15.3 min
	1	gi|000007086	protein [Pythium insidiosum PIS]	3354	79907	121	103	28	26	37.9	5.68	89	1	1	1	314.178	626.342	2	626.343	-0.0005	0	19.98	0.32	K	YVFAK	N			Cmpd 187, AutoMSn(314.1784), 15.3 min
	1	gi|000007086	protein [Pythium insidiosum PIS]	3354	79907	121	103	28	26	37.9	5.68	114	1	1	1	753.357	752.35	1	752.353	-0.0031	0	34.17	0.017	K	YSCPVK	H	Carbamidomethyl (C)	0.001000.0	Cmpd 71, AutoMSn(753.3569), 12.6 min
	1	gi|000007086	protein [Pythium insidiosum PIS]	3354	79907	121	103	28	26	37.9	5.68	115	1	1	1	753.357	752.35	1	752.353	-0.0026	0	34.12	0.017	K	YSCPVK	H	Carbamidomethyl (C)	0.001000.0	Cmpd 68, AutoMSn(753.3574), 12.5 min
	1	gi|000007086	protein [Pythium insidiosum PIS]	3354	79907	121	103	28	26	37.9	5.68	116	1	1	1	753.358	752.351	1	752.353	-0.0021	0	31.36	0.033	K	YSCPVK	H	Carbamidomethyl (C)	0.001000.0	Cmpd 65, AutoMSn(753.3578), 12.4 min
	1	gi|000007086	protein [Pythium insidiosum PIS]	3354	79907	121	103	28	26	37.9	5.68	117	1	1	1	377.183	752.351	2	752.353	-0.0021	0	26.07	0.11	K	YSCPVK	H	Carbamidomethyl (C)	0.001000.0	Cmpd 63, AutoMSn(377.1826), 12.4 min
	1	gi|000007086	protein [Pythium insidiosum PIS]	3354	79907	121	103	28	26	37.9	5.68	118	1	1	1	377.183	752.352	2	752.353	-0.0006	0	29.29	0.053	K	YSCPVK	H	Carbamidomethyl (C)	0.001000.0	Cmpd 69, AutoMSn(377.1833), 12.5 min
	1	gi|000007086	protein [Pythium insidiosum PIS]	3354	79907	121	103	28	26	37.9	5.68	119	1	1	1	377.184	752.353	2	752.353	0.0002	0	29.23	0.053	K	YSCPVK	H	Carbamidomethyl (C)	0.001000.0	Cmpd 66, AutoMSn(377.1838), 12.4 min
	1	gi|000007086	protein [Pythium insidiosum PIS]	3354	79907	121	103	28	26	37.9	5.68	205	1	1	1	911.489	910.482	1	910.487	-0.0055	0	39.68	0.0048	K	VLSVHDNK	V			Cmpd 25, AutoMSn(911.4890), 11.3 min
	1	gi|000007086	protein [Pythium insidiosum PIS]	3354	79907	121	103	28	26	37.9	5.68	206	1	1	1	911.49	910.483	1	910.487	-0.0043	0	44.47	0.0016	K	VLSVHDNK	V			Cmpd 30, AutoMSn(911.4902), 11.5 min
	1	gi|000007086	protein [Pythium insidiosum PIS]	3354	79907	121	103	28	26	37.9	5.68	207	1	1	1	911.491	910.484	1	910.487	-0.0036	0	39.87	0.0046	K	VLSVHDNK	V			Cmpd 27, AutoMSn(911.4909), 11.4 min
	1	gi|000007086	protein [Pythium insidiosum PIS]	3354	79907	121	103	28	26	37.9	5.68	208	1	1	1	456.25	910.486	2	910.487	-0.0018	0	40.13	0.0043	K	VLSVHDNK	V			Cmpd 24, AutoMSn(456.2500), 11.3 min
	1	gi|000007086	protein [Pythium insidiosum PIS]	3354	79907	121	103	28	26	37.9	5.68	209	1	1	1	456.25	910.486	2	910.487	-0.0009	0	51.87	0.00029	K	VLSVHDNK	V			Cmpd 26, AutoMSn(456.2504), 11.4 min
	1	gi|000007086	protein [Pythium insidiosum PIS]	3354	79907	121	103	28	26	37.9	5.68	210	1	1	1	456.251	910.488	2	910.487	0.0006	0	40.38	0.0041	K	VLSVHDNK	V			Cmpd 29, AutoMSn(456.2512), 11.5 min
	1	gi|000007086	protein [Pythium insidiosum PIS]	3354	79907	121	103	28	26	37.9	5.68	266	1	1	1	991.48	990.473	1	990.477	-0.0043	0	39.6	0.0074	R	GGSDWQTIK	V			Cmpd 235, AutoMSn(991.4801), 16.5 min
	1	gi|000007086	protein [Pythium insidiosum PIS]	3354	79907	121	103	28	26	37.9	5.68	267	1	1	1	991.48	990.473	1	990.477	-0.004	0	43.94	0.0027	R	GGSDWQTIK	V			Cmpd 230, AutoMSn(991.4803), 16.4 min
	1	gi|000007086	protein [Pythium insidiosum PIS]	3354	79907	121	103	28	26	37.9	5.68	268	1	1	1	991.481	990.473	1	990.477	-0.0039	0	43.87	0.0028	R	GGSDWQTIK	V			Cmpd 232, AutoMSn(991.4805), 16.4 min
	1	gi|000007086	protein [Pythium insidiosum PIS]	3354	79907	121	103	28	26	37.9	5.68	269	1	1	1	496.246	990.477	2	990.477	-0.0004	0	46.11	0.0016	R	GGSDWQTIK	V			Cmpd 228, AutoMSn(496.2456), 16.3 min
	1	gi|000007086	protein [Pythium insidiosum PIS]	3354	79907	121	103	28	26	37.9	5.68	270	1	1	1	496.246	990.478	2	990.477	0.0007	0	46.27	0.0016	R	GGSDWQTIK	V			Cmpd 231, AutoMSn(496.2462), 16.4 min
	1	gi|000007086	protein [Pythium insidiosum PIS]	3354	79907	121	103	28	26	37.9	5.68	271	1	1	1	496.246	990.478	2	990.477	0.001	0	46.28	0.0016	R	GGSDWQTIK	V			Cmpd 234, AutoMSn(496.2463), 16.5 min
	1	gi|000007086	protein [Pythium insidiosum PIS]	3354	79907	121	103	28	26	37.9	5.68	334	1	1	1	524.29	1046.57	2	1046.57	-0.0007	0	46.93	0.0012	K	LYFAHGIAR	G			Cmpd 276, AutoMSn(524.2900), 17.5 min
	1	gi|000007086	protein [Pythium insidiosum PIS]	3354	79907	121	103	28	26	37.9	5.68	335	1	1	1	524.291	1046.57	2	1046.57	0.0005	0	46.53	0.0013	K	LYFAHGIAR	G			Cmpd 273, AutoMSn(524.2906), 17.4 min
	1	gi|000007086	protein [Pythium insidiosum PIS]	3354	79907	121	103	28	26	37.9	5.68	336	1	1	1	524.291	1046.57	2	1046.57	0.0009	0	49.43	0.00069	K	LYFAHGIAR	G			Cmpd 279, AutoMSn(524.2908), 17.5 min
	1	gi|000007086	protein [Pythium insidiosum PIS]	3354	79907	121	103	28	26	37.9	5.68	337	1	1	1	349.863	1046.57	3	1046.57	0.0017	0	59.44	6.9e-05	K	LYFAHGIAR	G			Cmpd 277, AutoMSn(349.8632), 17.5 min
	1	gi|000007086	protein [Pythium insidiosum PIS]	3354	79907	121	103	28	26	37.9	5.68	338	1	1	1	349.863	1046.57	3	1046.57	0.0017	0	47.41	0.0011	K	LYFAHGIAR	G			Cmpd 274, AutoMSn(349.8632), 17.4 min
	1	gi|000007086	protein [Pythium insidiosum PIS]	3354	79907	121	103	28	26	37.9	5.68	339	1	1	1	349.863	1046.57	3	1046.57	0.0023	0	46.19	0.0015	K	LYFAHGIAR	G			Cmpd 281, AutoMSn(349.8634), 17.6 min
	1	gi|000007086	protein [Pythium insidiosum PIS]	3354	79907	121	103	28	26	37.9	5.68	409	1	1	1	1142.57	1141.56	1	1141.57	-0.004	0	42.93	0.0029	R	ITDLFNYEK	Y			Cmpd 441, AutoMSn(1142.5688), 21.2 min
	1	gi|000007086	protein [Pythium insidiosum PIS]	3354	79907	121	103	28	26	37.9	5.68	410	1	1	1	1142.57	1141.56	1	1141.57	-0.0037	0	39.57	0.0063	R	ITDLFNYEK	Y			Cmpd 439, AutoMSn(1142.5691), 21.1 min
	1	gi|000007086	protein [Pythium insidiosum PIS]	3354	79907	121	103	28	26	37.9	5.68	411	1	1	1	1142.57	1141.56	1	1141.57	-0.0035	0	42.93	0.0029	R	ITDLFNYEK	Y			Cmpd 436, AutoMSn(1142.5693), 21.0 min
	1	gi|000007086	protein [Pythium insidiosum PIS]	3354	79907	121	103	28	26	37.9	5.68	412	1	1	1	571.791	1141.57	2	1141.57	0.0013	0	52.67	0.00031	R	ITDLFNYEK	Y			Cmpd 432, AutoMSn(571.7907), 21.0 min
	1	gi|000007086	protein [Pythium insidiosum PIS]	3354	79907	121	103	28	26	37.9	5.68	413	1	1	1	571.792	1141.57	2	1141.57	0.004	0	52.91	0.00029	R	ITDLFNYEK	Y			Cmpd 435, AutoMSn(571.7921), 21.0 min
	1	gi|000007086	protein [Pythium insidiosum PIS]	3354	79907	121	103	28	26	37.9	5.68	414	1	1	1	571.794	1141.57	2	1141.57	0.0083	0	52.93	0.00029	R	ITDLFNYEK	Y			Cmpd 438, AutoMSn(571.7942), 21.1 min
	1	gi|000007086	protein [Pythium insidiosum PIS]	3354	79907	121	103	28	26	37.9	5.68	419	1	1	1	1161.53	1160.52	1	1160.53	-0.0074	0	24.07	0.56	K	LANDGDVENSK	R			Cmpd 51, AutoMSn(1161.5308), 12.1 min
	1	gi|000007086	protein [Pythium insidiosum PIS]	3354	79907	121	103	28	26	37.9	5.68	421	1	1	1	1161.53	1160.53	1	1160.53	-0.0044	0	18.02	2.2	K	LANDGDVENSK	R			Cmpd 49, AutoMSn(1161.5338), 12.0 min
	1	gi|000007086	protein [Pythium insidiosum PIS]	3354	79907	121	103	28	26	37.9	5.68	423	1	1	1	581.272	1160.53	2	1160.53	-0.0019	0	90.22	5.6e-08	K	LANDGDVENSK	R			Cmpd 48, AutoMSn(581.2718), 12.0 min
	1	gi|000007086	protein [Pythium insidiosum PIS]	3354	79907	121	103	28	26	37.9	5.68	424	1	1	1	581.273	1160.53	2	1160.53	0.0007	0	28.37	0.085	K	LANDGDVENSK	R			Cmpd 126, AutoMSn(581.2731), 13.8 min
	1	gi|000007086	protein [Pythium insidiosum PIS]	3354	79907	121	103	28	26	37.9	5.68	425	1	1	1	581.273	1160.53	2	1160.53	0.0009	0	75.65	1.6e-06	K	LANDGDVENSK	R			Cmpd 128, AutoMSn(581.2732), 13.8 min
	1	gi|000007086	protein [Pythium insidiosum PIS]	3354	79907	121	103	28	26	37.9	5.68	426	1	1	1	581.273	1160.53	2	1160.53	0.0011	0	90.42	5.3e-08	K	LANDGDVENSK	R			Cmpd 50, AutoMSn(581.2733), 12.1 min
	1	gi|000007086	protein [Pythium insidiosum PIS]	3354	79907	121	103	28	26	37.9	5.68	427	1	1	1	581.274	1160.53	2	1160.53	0.0033	0	89.98	5.9e-08	K	LANDGDVENSK	R			Cmpd 131, AutoMSn(581.2744), 13.9 min
	1	gi|000007086	protein [Pythium insidiosum PIS]	3354	79907	121	103	28	26	37.9	5.68	452	1	1	1	1203.62	1202.62	1	1202.62	-0.0029	0	38.65	0.008	K	VLDDTVEWVK	F			Cmpd 465, AutoMSn(1203.6227), 21.7 min
	1	gi|000007086	protein [Pythium insidiosum PIS]	3354	79907	121	103	28	26	37.9	5.68	453	1	1	1	1203.62	1202.62	1	1202.62	-0.0028	0	38.65	0.008	K	VLDDTVEWVK	F			Cmpd 460, AutoMSn(1203.6228), 21.6 min
	1	gi|000007086	protein [Pythium insidiosum PIS]	3354	79907	121	103	28	26	37.9	5.68	454	1	1	1	1203.62	1202.62	1	1202.62	-0.0025	0	38.65	0.008	K	VLDDTVEWVK	F			Cmpd 462, AutoMSn(1203.6231), 21.6 min
	1	gi|000007086	protein [Pythium insidiosum PIS]	3354	79907	121	103	28	26	37.9	5.68	455	1	1	1	602.318	1202.62	2	1202.62	0.0037	0	69.83	6.1e-06	K	VLDDTVEWVK	F			Cmpd 456, AutoMSn(602.3183), 21.5 min
	1	gi|000007086	protein [Pythium insidiosum PIS]	3354	79907	121	103	28	26	37.9	5.68	456	1	1	1	602.318	1202.62	2	1202.62	0.0039	0	70.41	5.3e-06	K	VLDDTVEWVK	F			Cmpd 459, AutoMSn(602.3184), 21.6 min
	1	gi|000007086	protein [Pythium insidiosum PIS]	3354	79907	121	103	28	26	37.9	5.68	499	1	1	1	653.807	1305.6	2	1305.6	-0.0005	0	33.4	0.026	K	FSSIAWTHDDK	G			Cmpd 292, AutoMSn(653.8065), 17.8 min
	1	gi|000007086	protein [Pythium insidiosum PIS]	3354	79907	121	103	28	26	37.9	5.68	500	1	1	1	653.808	1305.6	2	1305.6	0.0017	0	56.43	0.00013	K	FSSIAWTHDDK	G			Cmpd 295, AutoMSn(653.8076), 17.9 min
	1	gi|000007086	protein [Pythium insidiosum PIS]	3354	79907	121	103	28	26	37.9	5.68	501	1	1	1	436.208	1305.6	3	1305.6	0.0037	0	53.61	0.00025	K	FSSIAWTHDDK	G			Cmpd 299, AutoMSn(436.2082), 18.0 min
	1	gi|000007086	protein [Pythium insidiosum PIS]	3354	79907	121	103	28	26	37.9	5.68	502	1	1	1	436.208	1305.6	3	1305.6	0.0038	0	46.83	0.0012	K	FSSIAWTHDDK	G			Cmpd 291, AutoMSn(436.2082), 17.8 min
	1	gi|000007086	protein [Pythium insidiosum PIS]	3354	79907	121	103	28	26	37.9	5.68	503	1	1	1	436.209	1305.6	3	1305.6	0.0059	0	50.51	0.00051	K	FSSIAWTHDDK	G			Cmpd 294, AutoMSn(436.2089), 17.9 min
	1	gi|000007086	protein [Pythium insidiosum PIS]	3354	79907	121	103	28	26	37.9	5.68	504	1	1	1	655.345	1308.67	2	1308.67	0	0	49.27	0.00066	K	TLLIYLNDGCK	N	Carbamidomethyl (C)	0.00000000010.0	Cmpd 533, AutoMSn(655.3447), 23.2 min
	1	gi|000007086	protein [Pythium insidiosum PIS]	3354	79907	121	103	28	26	37.9	5.68	505	1	1	1	659.319	1316.62	2	1316.63	-0.0084	1	39.82	0.0061	K	LANDGDVENSKR	G			Cmpd 13, AutoMSn(659.3191), 11.0 min
	1	gi|000007086	protein [Pythium insidiosum PIS]	3354	79907	121	103	28	26	37.9	5.68	506	1	1	1	439.883	1316.63	3	1316.63	-0.0036	1	68.12	9e-06	K	LANDGDVENSKR	G			Cmpd 12, AutoMSn(439.8834), 11.0 min
	1	gi|000007086	protein [Pythium insidiosum PIS]	3354	79907	121	103	28	26	37.9	5.68	507	1	1	1	659.322	1316.63	2	1316.63	-0.0025	1	62.85	3e-05	K	LANDGDVENSKR	G			Cmpd 19, AutoMSn(659.3220), 11.2 min
	1	gi|000007086	protein [Pythium insidiosum PIS]	3354	79907	121	103	28	26	37.9	5.68	508	1	1	1	659.322	1316.63	2	1316.63	-0.0017	1	69.41	6.7e-06	K	LANDGDVENSKR	G			Cmpd 16, AutoMSn(659.3224), 11.1 min
	1	gi|000007086	protein [Pythium insidiosum PIS]	3354	79907	121	103	28	26	37.9	5.68	509	1	1	1	659.322	1316.63	2	1316.63	-0.0015	1	25.51	0.16	K	LANDGDVENSKR	G			Cmpd 33, AutoMSn(659.3225), 11.6 min
	1	gi|000007086	protein [Pythium insidiosum PIS]	3354	79907	121	103	28	26	37.9	5.68	510	1	1	1	659.323	1316.63	2	1316.63	-0.0009	1	61.69	4e-05	K	LANDGDVENSKR	G			Cmpd 31, AutoMSn(659.3228), 11.5 min
	1	gi|000007086	protein [Pythium insidiosum PIS]	3354	79907	121	103	28	26	37.9	5.68	511	1	1	1	439.885	1316.63	3	1316.63	-0.0002	1	102.78	3.1e-09	K	LANDGDVENSKR	G			Cmpd 15, AutoMSn(439.8845), 11.1 min
	1	gi|000007086	protein [Pythium insidiosum PIS]	3354	79907	121	103	28	26	37.9	5.68	512	1	1	1	439.885	1316.63	3	1316.63	0.0002	1	82.27	3.5e-07	K	LANDGDVENSKR	G			Cmpd 18, AutoMSn(439.8847), 11.2 min
	1	gi|000007086	protein [Pythium insidiosum PIS]	3354	79907	121	103	28	26	37.9	5.68	513	1	1	1	659.324	1316.63	2	1316.63	0.0007	1	36.54	0.013	K	LANDGDVENSKR	G			Cmpd 32, AutoMSn(659.3236), 11.5 min
	1	gi|000007086	protein [Pythium insidiosum PIS]	3354	79907	121	103	28	26	37.9	5.68	514	1	1	1	672.896	1343.78	2	1343.77	0.0079	0	60.39	5.6e-05	K	DLIVLEGVYPVK	G			Cmpd 695, AutoMSn(672.8963), 26.8 min
	1	gi|000007086	protein [Pythium insidiosum PIS]	3354	79907	121	103	28	26	37.9	5.68	515	1	1	1	672.898	1343.78	2	1343.77	0.0112	0	63.75	2.6e-05	K	DLIVLEGVYPVK	G			Cmpd 698, AutoMSn(672.8979), 26.9 min
	1	gi|000007086	protein [Pythium insidiosum PIS]	3354	79907	121	103	28	26	37.9	5.68	553	1	1	1	752.378	1502.74	2	1502.74	0.005	0	71.61	3.8e-06	R	VDLGDGNATPELFR	E			Cmpd 567, AutoMSn(752.3780), 24.0 min
	1	gi|000007086	protein [Pythium insidiosum PIS]	3354	79907	121	103	28	26	37.9	5.68	554	1	1	1	752.378	1502.74	2	1502.74	0.0052	0	102.1	3.4e-09	R	VDLGDGNATPELFR	E			Cmpd 519, AutoMSn(752.3781), 22.9 min
	1	gi|000007086	protein [Pythium insidiosum PIS]	3354	79907	121	103	28	26	37.9	5.68	555	1	1	1	501.922	1502.74	3	1502.74	0.0083	0	39.46	0.0063	R	VDLGDGNATPELFR	E			Cmpd 524, AutoMSn(501.9222), 23.0 min
	1	gi|000007086	protein [Pythium insidiosum PIS]	3354	79907	121	103	28	26	37.9	5.68	556	1	1	1	501.922	1502.75	3	1502.74	0.0087	0	40.65	0.0048	R	VDLGDGNATPELFR	E			Cmpd 529, AutoMSn(501.9223), 23.1 min
	1	gi|000007086	protein [Pythium insidiosum PIS]	3354	79907	121	103	28	26	37.9	5.68	557	1	1	1	752.38	1502.75	2	1502.74	0.0094	0	104.4	2e-09	R	VDLGDGNATPELFR	E			Cmpd 522, AutoMSn(752.3803), 23.0 min
	1	gi|000007086	protein [Pythium insidiosum PIS]	3354	79907	121	103	28	26	37.9	5.68	558	1	1	1	501.923	1502.75	3	1502.74	0.0097	0	43.12	0.0027	R	VDLGDGNATPELFR	E			Cmpd 527, AutoMSn(501.9227), 23.1 min
	1	gi|000007086	protein [Pythium insidiosum PIS]	3354	79907	121	103	28	26	37.9	5.68	569	1	1	1	506.614	1516.82	3	1516.82	0.0043	1	53.68	0.00024	K	LGDGKLYFAHGIAR	G			Cmpd 312, AutoMSn(506.6137), 18.3 min
	1	gi|000007086	protein [Pythium insidiosum PIS]	3354	79907	121	103	28	26	37.9	5.68	570	1	1	1	506.614	1516.82	3	1516.82	0.0043	1	44.79	0.0019	K	LGDGKLYFAHGIAR	G			Cmpd 316, AutoMSn(506.6137), 18.4 min
	1	gi|000007086	protein [Pythium insidiosum PIS]	3354	79907	121	103	28	26	37.9	5.68	571	1	1	1	506.614	1516.82	3	1516.82	0.0044	1	35.63	0.015	K	LGDGKLYFAHGIAR	G			Cmpd 310, AutoMSn(506.6138), 18.2 min
	1	gi|000007086	protein [Pythium insidiosum PIS]	3354	79907	121	103	28	26	37.9	5.68	687	1	1	1	932.462	1862.91	2	1862.9	0.0043	0	61.2	3.7e-05	K	ATHSVFEQVPYVEETK	A			Cmpd 390, AutoMSn(932.4620), 20.0 min
	1	gi|000007086	protein [Pythium insidiosum PIS]	3354	79907	121	103	28	26	37.9	5.68	694	1	1	1	937.451	1872.89	2	1872.89	0.0025	0	5.33	15	R	SDVSEELHGVTVADPYR	W			Cmpd 406, AutoMSn(937.4512), 20.4 min
	1	gi|000007086	protein [Pythium insidiosum PIS]	3354	79907	121	103	28	26	37.9	5.68	695	1	1	1	625.304	1872.89	3	1872.89	0.0045	0	53.32	0.00023	R	SDVSEELHGVTVADPYR	W			Cmpd 402, AutoMSn(625.3039), 20.3 min
	1	gi|000007086	protein [Pythium insidiosum PIS]	3354	79907	121	103	28	26	37.9	5.68	697	1	1	1	625.306	1872.9	3	1872.89	0.0104	0	84.22	1.9e-07	R	SDVSEELHGVTVADPYR	W			Cmpd 405, AutoMSn(625.3059), 20.4 min
	1	gi|000007086	protein [Pythium insidiosum PIS]	3354	79907	121	103	28	26	37.9	5.68	699	1	1	1	626.312	1875.91	3	1875.91	0.005	1	9.76	5.4	R	ITDLFNYEKYSCPVK	H	Carbamidomethyl (C)	0.000000000001000.0	Cmpd 457, AutoMSn(626.3115), 21.5 min
	1	gi|000007086	protein [Pythium insidiosum PIS]	3354	79907	121	103	28	26	37.9	5.68	701	1	1	1	628.659	1882.95	3	1882.95	0.0007	1	21.58	0.36	R	GGSDWQTIKVLSVHDNK	V			Cmpd 354, AutoMSn(628.6588), 19.2 min
	1	gi|000007086	protein [Pythium insidiosum PIS]	3354	79907	121	103	28	26	37.9	5.68	772	1	1	1	677.339	2028.99	3	2028.99	0.008	1	30.32	0.042	R	RSDVSEELHGVTVADPYR	W			Cmpd 330, AutoMSn(677.3388), 18.7 min
	1	gi|000007086	protein [Pythium insidiosum PIS]	3354	79907	121	103	28	26	37.9	5.68	773	1	1	1	677.339	2029	3	2028.99	0.0095	1	32.37	0.026	R	RSDVSEELHGVTVADPYR	W			Cmpd 333, AutoMSn(677.3393), 18.8 min
	1	gi|000007086	protein [Pythium insidiosum PIS]	3354	79907	121	103	28	26	37.9	5.68	795	1	1	1	688.661	2062.96	3	2062.95	0.0078	1	51.27	0.00037	K	FSSIAWTHDDKGFFYSR	Y			Cmpd 464, AutoMSn(688.6611), 21.7 min
	1	gi|000007086	protein [Pythium insidiosum PIS]	3354	79907	121	103	28	26	37.9	5.68	796	1	1	1	688.661	2062.96	3	2062.95	0.0079	1	51.36	0.00036	K	FSSIAWTHDDKGFFYSR	Y			Cmpd 467, AutoMSn(688.6612), 21.7 min
	1	gi|000007086	protein [Pythium insidiosum PIS]	3354	79907	121	103	28	26	37.9	5.68	797	1	1	1	688.661	2062.96	3	2062.95	0.0083	1	51.35	0.00036	K	FSSIAWTHDDKGFFYSR	Y			Cmpd 468, AutoMSn(688.6613), 21.8 min
	1	gi|000007086	protein [Pythium insidiosum PIS]	3354	79907	121	103	28	26	37.9	5.68	828	1	1	1	699.372	2095.09	3	2095.09	-0.0019	1	31.46	0.037	K	VLSVHDNKVLDDTVEWVK	F			Cmpd 560, AutoMSn(699.3716), 23.8 min
	1	gi|000007086	protein [Pythium insidiosum PIS]	3354	79907	121	103	28	26	37.9	5.68	830	1	1	1	699.372	2095.09	3	2095.09	-0.0005	1	20.53	0.45	K	VLSVHDNKVLDDTVEWVK	F			Cmpd 562, AutoMSn(699.3721), 23.9 min
	1	gi|000007086	protein [Pythium insidiosum PIS]	3354	79907	121	103	28	26	37.9	5.68	831	1	1	1	699.374	2095.1	3	2095.09	0.0045	1	14.44	1.9	K	VLSVHDNKVLDDTVEWVK	F			Cmpd 471, AutoMSn(699.3738), 21.8 min
	1	gi|000007086	protein [Pythium insidiosum PIS]	3354	79907	121	103	28	26	37.9	5.68	832	3	1	1	699.374	2095.1	3	2095.09	0.0051	1	9.31	6	K	VLSVHDNKVLDDTVEWVK	F			Cmpd 474, AutoMSn(699.3740), 21.9 min
	1	gi|000007086	protein [Pythium insidiosum PIS]	3354	79907	121	103	28	26	37.9	5.68	833	1	1	1	699.374	2095.1	3	2095.09	0.0052	1	16.88	1.1	K	VLSVHDNKVLDDTVEWVK	F			Cmpd 470, AutoMSn(699.3740), 21.8 min
	1	gi|000007086	protein [Pythium insidiosum PIS]	3354	79907	121	103	28	26	37.9	5.68	836	1	1	1	699.761	2096.26	3	2096.25	0.0117	1	60.66	6.7e-05	K	DLIVLEGVYPVKGDLLILK	L			Cmpd 789, AutoMSn(699.7611), 29.0 min
	1	gi|000007086	protein [Pythium insidiosum PIS]	3354	79907	121	103	28	26	37.9	5.68	837	1	1	1	699.762	2096.26	3	2096.25	0.0133	1	50.27	0.00074	K	DLIVLEGVYPVKGDLLILK	L			Cmpd 786, AutoMSn(699.7616), 28.9 min
	1	gi|000007086	protein [Pythium insidiosum PIS]	3354	79907	121	103	28	26	37.9	5.68	838	2	1	1	1049.14	2096.26	2	2096.25	0.0136	1	13.34	3.6	K	DLIVLEGVYPVKGDLLILK	L			Cmpd 785, AutoMSn(1049.1389), 28.9 min
	1	gi|000007086	protein [Pythium insidiosum PIS]	3354	79907	121	103	28	26	37.9	5.68	839	1	1	1	699.763	2096.27	3	2096.25	0.0175	1	44.18	0.003	K	DLIVLEGVYPVKGDLLILK	L			Cmpd 783, AutoMSn(699.7630), 28.8 min
	1	gi|000007086	protein [Pythium insidiosum PIS]	3354	79907	121	103	28	26	37.9	5.68	868	1	1	1	1089.5	2177	2	2176.99	0.004	0	56.67	0.00011	R	WLEDPDSEETQAFVAAQNK	A			Cmpd 507, AutoMSn(1089.5049), 22.6 min
	1	gi|000007086	protein [Pythium insidiosum PIS]	3354	79907	121	103	28	26	37.9	5.68	869	1	1	1	726.673	2177	3	2176.99	0.0046	0	9.87	5	R	WLEDPDSEETQAFVAAQNK	A			Cmpd 943, AutoMSn(726.6725), 32.5 min
	1	gi|000007086	protein [Pythium insidiosum PIS]	3354	79907	121	103	28	26	37.9	5.68	870	1	1	1	1089.51	2177	2	2176.99	0.0055	0	40.42	0.0044	R	WLEDPDSEETQAFVAAQNK	A			Cmpd 510, AutoMSn(1089.5057), 22.7 min
	1	gi|000007086	protein [Pythium insidiosum PIS]	3354	79907	121	103	28	26	37.9	5.68	871	1	1	1	1089.51	2177	2	2176.99	0.0111	0	44.97	0.0015	R	WLEDPDSEETQAFVAAQNK	A			Cmpd 513, AutoMSn(1089.5085), 22.8 min
	1	gi|000007086	protein [Pythium insidiosum PIS]	3354	79907	121	103	28	26	37.9	5.68	921	2	1	1	1125.09	2248.16	2	2248.16	-0.0023	0	2.03	30	R	VLLDPNTLSTDGTAALGATGFSK	A			Cmpd 895, AutoMSn(1125.0855), 31.4 min
	1	gi|000007086	protein [Pythium insidiosum PIS]	3354	79907	121	103	28	26	37.9	5.68	922	1	1	1	750.395	2248.16	3	2248.16	0.0035	0	29.4	0.055	R	VLLDPNTLSTDGTAALGATGFSK	A			Cmpd 897, AutoMSn(750.3947), 31.4 min
	1	gi|000007086	protein [Pythium insidiosum PIS]	3354	79907	121	103	28	26	37.9	5.68	923	1	1	1	1125.09	2248.17	2	2248.16	0.0072	0	105.14	1.5e-09	R	VLLDPNTLSTDGTAALGATGFSK	A			Cmpd 648, AutoMSn(1125.0902), 25.8 min
	1	gi|000007086	protein [Pythium insidiosum PIS]	3354	79907	121	103	28	26	37.9	5.68	924	1	1	1	1125.09	2248.17	2	2248.16	0.0121	0	76.4	1.1e-06	R	VLLDPNTLSTDGTAALGATGFSK	A			Cmpd 671, AutoMSn(1125.0927), 26.3 min
	1	gi|000007086	protein [Pythium insidiosum PIS]	3354	79907	121	103	28	26	37.9	5.68	925	1	1	1	1125.09	2248.17	2	2248.16	0.0135	0	99.72	5.2e-09	R	VLLDPNTLSTDGTAALGATGFSK	A			Cmpd 668, AutoMSn(1125.0934), 26.2 min
	1	gi|000007086	protein [Pythium insidiosum PIS]	3354	79907	121	103	28	26	37.9	5.68	926	1	1	1	750.399	2248.18	3	2248.16	0.0166	0	77.94	8e-07	R	VLLDPNTLSTDGTAALGATGFSK	A			Cmpd 678, AutoMSn(750.3991), 26.5 min
	1	gi|000007086	protein [Pythium insidiosum PIS]	3354	79907	121	103	28	26	37.9	5.68	927	1	1	1	750.402	2248.18	3	2248.16	0.0247	0	78.05	7.8e-07	R	VLLDPNTLSTDGTAALGATGFSK	A			Cmpd 675, AutoMSn(750.4018), 26.4 min
	1	gi|000007086	protein [Pythium insidiosum PIS]	3354	79907	121	103	28	26	37.9	5.68	928	1	1	1	750.402	2248.18	3	2248.16	0.0256	0	92.23	3e-08	R	VLLDPNTLSTDGTAALGATGFSK	A			Cmpd 672, AutoMSn(750.4020), 26.3 min
	1	gi|000007086	protein [Pythium insidiosum PIS]	3354	79907	121	103	28	26	37.9	5.68	944	1	1	1	1133.58	2265.15	2	2265.14	0.0064	0	63.06	2.3e-05	K	ADLASAQWPPVWQEVIAEQK	D			Cmpd 729, AutoMSn(1133.5820), 27.6 min
	1	gi|000007086	protein [Pythium insidiosum PIS]	3354	79907	121	103	28	26	37.9	5.68	945	1	1	1	1133.58	2265.15	2	2265.14	0.007	0	68.5	6.5e-06	K	ADLASAQWPPVWQEVIAEQK	D			Cmpd 732, AutoMSn(1133.5822), 27.7 min
	1	gi|000007086	protein [Pythium insidiosum PIS]	3354	79907	121	103	28	26	37.9	5.68	946	1	1	1	756.058	2265.15	3	2265.14	0.0107	0	77.41	8.4e-07	K	ADLASAQWPPVWQEVIAEQK	D			Cmpd 733, AutoMSn(756.0585), 27.7 min
	1	gi|000007086	protein [Pythium insidiosum PIS]	3354	79907	121	103	28	26	37.9	5.68	947	1	1	1	756.06	2265.16	3	2265.14	0.0164	0	81.26	3.5e-07	K	ADLASAQWPPVWQEVIAEQK	D			Cmpd 735, AutoMSn(756.0604), 27.7 min
	1	gi|000007086	protein [Pythium insidiosum PIS]	3354	79907	121	103	28	26	37.9	5.68	948	1	1	1	756.062	2265.16	3	2265.14	0.022	0	69.64	5.1e-06	K	ADLASAQWPPVWQEVIAEQK	D			Cmpd 730, AutoMSn(756.0623), 27.6 min
	1	gi|000007086	protein [Pythium insidiosum PIS]	3354	79907	121	103	28	26	37.9	5.68	1042	1	1	1	1189.09	2376.16	2	2376.16	0.0041	0	55.52	0.00013	K	NDGLQNQSVLYIQDSLTSEPR	V			Cmpd 531, AutoMSn(1189.0872), 23.2 min
	1	gi|000007086	protein [Pythium insidiosum PIS]	3354	79907	121	103	28	26	37.9	5.68	1043	1	1	1	1189.09	2376.16	2	2376.16	0.0061	0	59.21	5.7e-05	K	NDGLQNQSVLYIQDSLTSEPR	V			Cmpd 534, AutoMSn(1189.0882), 23.3 min
	1	gi|000007086	protein [Pythium insidiosum PIS]	3354	79907	121	103	28	26	37.9	5.68	1044	1	1	1	1189.09	2376.16	2	2376.16	0.0065	0	76.9	9.7e-07	K	NDGLQNQSVLYIQDSLTSEPR	V			Cmpd 583, AutoMSn(1189.0884), 24.3 min
	1	gi|000007086	protein [Pythium insidiosum PIS]	3354	79907	121	103	28	26	37.9	5.68	1045	1	1	1	1189.09	2376.16	2	2376.16	0.0066	0	76.19	1.1e-06	K	NDGLQNQSVLYIQDSLTSEPR	V			Cmpd 579, AutoMSn(1189.0884), 24.3 min
	1	gi|000007086	protein [Pythium insidiosum PIS]	3354	79907	121	103	28	26	37.9	5.68	1046	1	1	1	1189.09	2376.17	2	2376.16	0.0096	0	75.55	1.3e-06	K	NDGLQNQSVLYIQDSLTSEPR	V			Cmpd 576, AutoMSn(1189.0899), 24.2 min
	1	gi|000007086	protein [Pythium insidiosum PIS]	3354	79907	121	103	28	26	37.9	5.68	1047	1	1	1	793.063	2376.17	3	2376.16	0.0121	0	140.79	4e-13	K	NDGLQNQSVLYIQDSLTSEPR	V			Cmpd 582, AutoMSn(793.0632), 24.3 min
	1	gi|000007086	protein [Pythium insidiosum PIS]	3354	79907	121	103	28	26	37.9	5.68	1048	1	1	1	793.064	2376.17	3	2376.16	0.0154	0	137.08	9.3e-13	K	NDGLQNQSVLYIQDSLTSEPR	V			Cmpd 580, AutoMSn(793.0643), 24.3 min
	1	gi|000007086	protein [Pythium insidiosum PIS]	3354	79907	121	103	28	26	37.9	5.68	1049	1	1	1	793.066	2376.18	3	2376.16	0.021	0	104.83	1.6e-09	K	NDGLQNQSVLYIQDSLTSEPR	V			Cmpd 578, AutoMSn(793.0662), 24.2 min
	1	gi|000007086	protein [Pythium insidiosum PIS]	3354	79907	121	103	28	26	37.9	5.68	1060	1	1	1	802.048	2403.12	3	2403.11	0.0102	0	113.71	2e-10	K	LVYAYPENPTYSVSAEVSDDGK	T			Cmpd 506, AutoMSn(802.0479), 22.6 min
	1	gi|000007086	protein [Pythium insidiosum PIS]	3354	79907	121	103	28	26	37.9	5.68	1133	1	1	1	995.839	2984.5	3	2984.49	0.0076	1	86.38	9e-08	K	YVFAKNDGLQNQSVLYIQDSLTSEPR	V			Cmpd 571, AutoMSn(995.8391), 24.1 min	emPAI	3.8
	2	gi|000008909	protein [Pythium insidiosum PIS]	45	257391	8	2	2	1	1.2	8.4	205	9	0	1	911.489	910.482	1	910.385	0.0963	0	0.79	37	K	TYCEPNK	A	Carbamidomethyl (C)	0.0010000.0	Cmpd 25, AutoMSn(911.4890), 11.3 min
	2	gi|000008909	protein [Pythium insidiosum PIS]	45	257391	8	2	2	1	1.2	8.4	206	2	0	1	911.49	910.483	1	910.385	0.0975	0	8.61	6.2	K	TYCEPNK	A	Carbamidomethyl (C)	0.0010000.0	Cmpd 30, AutoMSn(911.4902), 11.5 min
	2	gi|000008909	protein [Pythium insidiosum PIS]	45	257391	8	2	2	1	1.2	8.4	207	6	0	1	911.491	910.484	1	910.385	0.0982	0	1.38	33	K	TYCEPNK	A	Carbamidomethyl (C)	0.0010000.0	Cmpd 27, AutoMSn(911.4909), 11.4 min
	2	gi|000008909	protein [Pythium insidiosum PIS]	45	257391	8	2	2	1	1.2	8.4	986	6	1	1	1153.6	2305.19	2	2305.08	0.105	1	5.61	13	K	RSFADFEWLFVALGDCTNSK	A			Cmpd 661, AutoMSn(1153.6016), 26.1 min
	2	gi|000008909	protein [Pythium insidiosum PIS]	45	257391	8	2	2	1	1.2	8.4	988	1	1	1	769.405	2305.19	3	2305.08	0.11	1	35.13	0.015	K	RSFADFEWLFVALGDCTNSK	A			Cmpd 664, AutoMSn(769.4052), 26.1 min
	2	gi|000008909	protein [Pythium insidiosum PIS]	45	257391	8	2	2	1	1.2	8.4	1023	1	1	1	788.411	2362.21	3	2362.11	0.1047	1	17.43	0.83	K	RSFADFEWLFVALGDCTNSK	A	Carbamidomethyl (C)	0.00000000000000010000.0	Cmpd 679, AutoMSn(788.4106), 26.5 min
	2	gi|000008909	protein [Pythium insidiosum PIS]	45	257391	8	2	2	1	1.2	8.4	1024	1	1	1	788.411	2362.21	3	2362.11	0.1055	1	28.26	0.069	K	RSFADFEWLFVALGDCTNSK	A	Carbamidomethyl (C)	0.00000000000000010000.0	Cmpd 677, AutoMSn(788.4108), 26.4 min
	2	gi|000008909	protein [Pythium insidiosum PIS]	45	257391	8	2	2	1	1.2	8.4	1030	1	1	1	788.414	2362.22	3	2362.11	0.1158	1	33.89	0.019	K	RSFADFEWLFVALGDCTNSK	A	Carbamidomethyl (C)	0.00000000000000010000.0	Cmpd 674, AutoMSn(788.4143), 26.4 min	emPAI	0.03
	3	gi|000007685	protein [Pythium insidiosum PIS]	45	126785	3	2	2	1	2.5	8.5	260	1	1	1	489.258	976.502	2	976.476	0.0263	1	34.99	0.021	R	RTVDAMER	S			Cmpd 250, AutoMSn(489.2584), 16.8 min
	3	gi|000007685	protein [Pythium insidiosum PIS]	45	126785	3	2	2	1	2.5	8.5	261	1	1	1	489.259	976.503	2	976.476	0.0267	1	40.9	0.0054	R	RTVDAMER	S			Cmpd 252, AutoMSn(489.2586), 16.9 min
	3	gi|000007685	protein [Pythium insidiosum PIS]	45	126785	3	2	2	1	2.5	8.5	911	8	1	1	1124.58	2247.14	2	2247.11	0.0289	1	2.47	25	K	NANAQTVLSALLACNKGEMQR	V	Oxidation (M)	0.000000000000000000200.0	Cmpd 907, AutoMSn(1124.5767), 31.7 min	emPAI	0.03
	4	gi|000008589	cassette subfamily F member 2 putative [Albugo laibachii Nc14]	42	140051	3	3	1	1	0.6	5.84	266	2	0	1	991.48	990.473	1	990.528	-0.0553	1	33.03	0.033	K	QRAMQTLK	R	Oxidation (M)	0.00020000.0	Cmpd 235, AutoMSn(991.4801), 16.5 min
	4	gi|000008589	cassette subfamily F member 2 putative [Albugo laibachii Nc14]	42	140051	3	3	1	1	0.6	5.84	267	2	0	1	991.48	990.473	1	990.528	-0.055	1	35.47	0.019	K	QRAMQTLK	R	Oxidation (M)	0.00020000.0	Cmpd 230, AutoMSn(991.4803), 16.4 min
	4	gi|000008589	cassette subfamily F member 2 putative [Albugo laibachii Nc14]	42	140051	3	3	1	1	0.6	5.84	268	2	0	1	991.481	990.473	1	990.528	-0.0548	1	35.32	0.02	K	QRAMQTLK	R	Oxidation (M)	0.00020000.0	Cmpd 232, AutoMSn(991.4805), 16.4 min	emPAI	0.02
	5	gi|000002107	protein [Pythium insidiosum PIS]	35	47323	7	3	2	1	5.9	4.66	84	1	0	1	314.178	626.34	2	626.31	0.0306	0	19.8	0.33	K	YVMAK	G	Oxidation (M)	0.00200.0	Cmpd 183, AutoMSn(314.1775), 15.2 min
	5	gi|000002107	protein [Pythium insidiosum PIS]	35	47323	7	3	2	1	5.9	4.66	85	1	0	1	627.348	626.34	1	626.31	0.0306	0	30.15	0.031	K	YVMAK	G	Oxidation (M)	0.00200.0	Cmpd 184, AutoMSn(627.3477), 15.3 min
	5	gi|000002107	protein [Pythium insidiosum PIS]	35	47323	7	3	2	1	5.9	4.66	86	1	0	1	627.348	626.34	1	626.31	0.0307	0	30.2	0.03	K	YVMAK	G	Oxidation (M)	0.00200.0	Cmpd 182, AutoMSn(627.3477), 15.2 min
	5	gi|000002107	protein [Pythium insidiosum PIS]	35	47323	7	3	2	1	5.9	4.66	87	1	0	1	627.348	626.341	1	626.31	0.031	0	30.29	0.03	K	YVMAK	G	Oxidation (M)	0.00200.0	Cmpd 186, AutoMSn(627.3481), 15.3 min
	5	gi|000002107	protein [Pythium insidiosum PIS]	35	47323	7	3	2	1	5.9	4.66	88	1	0	1	314.178	626.342	2	626.31	0.0321	0	20.26	0.3	K	YVMAK	G	Oxidation (M)	0.00200.0	Cmpd 185, AutoMSn(314.1782), 15.3 min
	5	gi|000002107	protein [Pythium insidiosum PIS]	35	47323	7	3	2	1	5.9	4.66	89	1	0	1	314.178	626.342	2	626.31	0.0325	0	19.98	0.32	K	YVMAK	G	Oxidation (M)	0.00200.0	Cmpd 187, AutoMSn(314.1784), 15.3 min
	5	gi|000002107	protein [Pythium insidiosum PIS]	35	47323	7	3	2	1	5.9	4.66	885	1	1	1	1116.08	2230.14	2	2230.13	0.0175	0	7.23	8.8	K	VDNLQTIATLATRPNEMEAK	L	Oxidation (M)	0.00000000000000002000.0	Cmpd 911, AutoMSn(1116.0792), 31.8 min	emPAI	0.07
	6	gi|000007888	protein [Pythium insidiosum PIS]	30	177145	8	0	4	0	4.6	7.42	650	1	1	1	1655.18	1654.18	1	1654.67	-0.4975	0	24.63	0.36	R	CGPDCIDLGTCSTTR	Q	2 Carbamidomethyl (C)	0.100010000000000.0	Cmpd 1131, AutoMSn(1655.1847), 39.2 min
	6	gi|000007888	protein [Pythium insidiosum PIS]	30	177145	8	0	4	0	4.6	7.42	651	1	1	1	1655.19	1654.18	1	1654.67	-0.4969	0	20.47	0.95	R	CGPDCIDLGTCSTTR	Q	2 Carbamidomethyl (C)	0.100010000000000.0	Cmpd 1133, AutoMSn(1655.1853), 39.3 min
	6	gi|000007888	protein [Pythium insidiosum PIS]	30	177145	8	0	4	0	4.6	7.42	652	1	1	1	1655.19	1654.19	1	1654.67	-0.4891	0	24.63	0.36	R	CGPDCIDLGTCSTTR	Q	2 Carbamidomethyl (C)	0.100010000000000.0	Cmpd 1134, AutoMSn(1655.1931), 39.3 min
	6	gi|000007888	protein [Pythium insidiosum PIS]	30	177145	8	0	4	0	4.6	7.42	653	1	1	1	1655.19	1654.19	1	1654.67	-0.4886	0	24.63	0.36	R	CGPDCIDLGTCSTTR	Q	2 Carbamidomethyl (C)	0.100010000000000.0	Cmpd 1138, AutoMSn(1655.1937), 39.6 min
	6	gi|000007888	protein [Pythium insidiosum PIS]	30	177145	8	0	4	0	4.6	7.42	775	8	1	1	1017.2	2032.39	2	2031.87	0.5189	0	0.15	93	R	CLMVTDAASPSSASYPTCR	C	Carbamidomethyl (C); Oxidation (M)	0.0020000000000000010.0	Cmpd 842, AutoMSn(1017.2017), 30.2 min
	6	gi|000007888	protein [Pythium insidiosum PIS]	30	177145	8	0	4	0	4.6	7.42	776	2	1	1	1017.2	2032.39	2	2031.87	0.5196	0	1.91	62	R	CLMVTDAASPSSASYPTCR	C	Carbamidomethyl (C); Oxidation (M)	0.0020000000000000010.0	Cmpd 845, AutoMSn(1017.2021), 30.2 min
	6	gi|000007888	protein [Pythium insidiosum PIS]	30	177145	8	0	4	0	4.6	7.42	945	8	0	1	1133.58	2265.15	2	2265.91	-0.7637	0	1.07	36	R	NVSCSGHGAMGVHYAGVCSCDR	Y	Carbamidomethyl (C)	0.0001000000000000000000.0	Cmpd 732, AutoMSn(1133.5822), 27.7 min
	6	gi|000007888	protein [Pythium insidiosum PIS]	30	177145	8	0	4	0	4.6	7.42	1008	4	1	1	777.743	2330.21	3	2329.92	0.2822	1	2.24	30	R	CXCDEAFRXANPTPAQALCK	E	3 Carbamidomethyl (C)	0.10100000000000000010.0	Cmpd 820, AutoMSn(777.7426), 29.6 min	emPAI	0.02
	7	gi|000008883	protein [Pythium insidiosum PIS]	29	235709	8	1	4	1	1.6	7.4	85	5	0	1	627.348	626.34	1	626.31	0.0306	0	14.39	1.2	R	VYMAK	A	Oxidation (M)	0.00200.0	Cmpd 184, AutoMSn(627.3477), 15.3 min
	7	gi|000008883	protein [Pythium insidiosum PIS]	29	235709	8	1	4	1	1.6	7.4	86	5	0	1	627.348	626.34	1	626.31	0.0307	0	13.81	1.3	R	VYMAK	A	Oxidation (M)	0.00200.0	Cmpd 182, AutoMSn(627.3477), 15.2 min
	7	gi|000008883	protein [Pythium insidiosum PIS]	29	235709	8	1	4	1	1.6	7.4	87	3	0	1	627.348	626.341	1	626.31	0.031	0	19.46	0.36	R	VYMAK	A	Oxidation (M)	0.00200.0	Cmpd 186, AutoMSn(627.3481), 15.3 min
	7	gi|000008883	protein [Pythium insidiosum PIS]	29	235709	8	1	4	1	1.6	7.4	102	1	1	1	684.368	683.361	1	683.342	0.0184	1	20.27	0.36	R	RYMAK	A	Oxidation (M)	0.00200.0	Cmpd 221, AutoMSn(684.3681), 16.1 min
	7	gi|000008883	protein [Pythium insidiosum PIS]	29	235709	8	1	4	1	1.6	7.4	103	1	1	1	684.369	683.362	1	683.342	0.0192	1	28.94	0.049	R	RYMAK	A	Oxidation (M)	0.00200.0	Cmpd 224, AutoMSn(684.3690), 16.2 min
	7	gi|000008883	protein [Pythium insidiosum PIS]	29	235709	8	1	4	1	1.6	7.4	104	2	1	1	684.369	683.362	1	683.342	0.0196	1	20.07	0.38	R	RYMAK	A	Oxidation (M)	0.00200.0	Cmpd 226, AutoMSn(684.3693), 16.3 min
	7	gi|000008883	protein [Pythium insidiosum PIS]	29	235709	8	1	4	1	1.6	7.4	435	1	1	1	582.35	1162.69	2	1162.82	-0.1303	0	5.62	18	R	LRPLVLLLVK	Q			Cmpd 976, AutoMSn(582.3504), 33.3 min
	7	gi|000008883	protein [Pythium insidiosum PIS]	29	235709	8	1	4	1	1.6	7.4	869	9	0	1	726.673	2177	3	2176.2	0.7913	0	3.55	22	R	LHTPVGSVAYVPVLPPFLDR	K			Cmpd 943, AutoMSn(726.6725), 32.5 min	emPAI	0.01
	8	gi|000008157	protein [Pythium insidiosum PIS]	25	104479	2	0	2	0	3.6	6.62	644	1	1	1	821.083	1640.15	2	1640.73	-0.5736	0	25.41	0.29	R	AWMGYGSEDLGVAGGR	T	Oxidation (M)	0.0020000000000000.0	Cmpd 169, AutoMSn(821.0831), 14.9 min
	8	gi|000008157	protein [Pythium insidiosum PIS]	25	104479	2	0	2	0	3.6	6.62	217	7	1	1	946.505	1890.99	2	1890.89	0.1012	0	0.93	130	R	ALSGMDPFAEPIFHTSR	L	Oxidation (M)	0.00002000000000000.0	Cmpd 748, AutoMSn(946.5046), 28.0 min	emPAI	0.03
	9	gi|000007289	ligase [Phytophthora parasitica P1569]	17	181146	5	0	3	0	3.2	5.78	372	1	1	1	368.542	1102.6	3	1102.63	-0.03	1	9.62	7.3	R	STIIGDTIKR	V			Cmpd 248, AutoMSn(368.5421), 16.8 min
	9	gi|000007289	ligase [Phytophthora parasitica P1569]	17	181146	5	0	3	0	3.2	5.78	19	4	1	1	368.548	1102.62	3	1102.63	-0.0133	1	3.26	96	R	STIIGDTIKR	V			Cmpd 244, AutoMSn(368.5477), 16.7 min
	9	gi|000007289	ligase [Phytophthora parasitica P1569]	17	181146	5	0	3	0	3.2	5.78	740	1	1	1	972.009	1942	2	1942	0.0022	1	15.92	1.3	R	DVAMAIIAAMPENKALER	L			Cmpd 719, AutoMSn(972.0091), 27.4 min
	9	gi|000007289	ligase [Phytophthora parasitica P1569]	17	181146	5	0	3	0	3.2	5.78	741	1	1	1	972.012	1942.01	2	1942	0.0083	1	17.42	0.91	R	DVAMAIIAAMPENKALER	L			Cmpd 724, AutoMSn(972.0122), 27.5 min
	9	gi|000007289	ligase [Phytophthora parasitica P1569]	17	181146	5	0	3	0	3.2	5.78	195	3	1	1	904.674	2711	3	2711.35	-0.3475	1	5.51	78	R	MLSTTGDTAVYLMFAYARLCSIIR	K	Oxidation (M)	0.200000000000000000000000.0	Cmpd 1039, AutoMSn(904.6743), 35.3 min	emPAI	0.02
	10	gi|000007344	protein [Pythium insidiosum PIS]	17	297901	1	0	1	0	0.3	5.7	329	1	1	1	1047.52	1046.51	1	1046.45	0.06	0	16.57	1.3	K	EADEADLER	F			Cmpd 211, AutoMSn(1047.5189), 15.9 min	emPAI	0.01
Protein ID #I11	Peak list format	Mascot generic
	Search type	MIS
	Mascot version	2.3.02
	Database	Pythium
	Fasta file	141115.pis_proteins_long_id.fna
	Total sequences	14962
	Total residues	7472161
	Sequences after taxonomy filter	14962
	Number of queries	666
	Variable modifications	--------------------------------------------------------
	Identifier	Name	Delta	Neutral loss(es)
	1	Carbamidomethyl (C)	57.0215
	2	Oxidation (M)	15.9949	0	63.9983
	Search Parameters	--------------------------------------------------------
	Taxonomy filter	All entries
	Enzyme	Trypsin
	Maximum Missed Cleavages	1
	Fixed modifications
	Variable modifications	Carbamidomethyl (C),Oxidation (M)
	Peptide Mass Tolerance	0.8
	Peptide Mass Tolerance Units	Da
	Fragment Mass Tolerance	0.8
	Fragment Mass Tolerance Units	Da
	Mass values	Monoisotopic
	Instrument type	ESI-QUAD-TOF
	Format parameters	--------------------------------------------------------
	Significance threshold	0.05
	Max. number of hits	0
	Use MudPIT protein scoring	1
	Ions score cut-off	0
	Include same-set proteins
	Include sub-set proteins	0
	Include unassigned	0
	Require bold red	0
	Use homology threshold	0
	Group protein families	0
	Protein hits	--------------------------------------------------------
	prot_hit_num	prot_acc	prot_desc	prot_score	prot_mass	prot_matches	prot_matches_sig	prot_sequences	prot_sequences_sig	prot_cover	prot_pi	pep_query	pep_rank	pep_isbold	pep_isunique	pep_exp_mz	pep_exp_mr	pep_exp_z	pep_calc_mr	pep_delta	pep_miss	pep_score	pep_expect	pep_res_before	pep_seq	pep_res_after	pep_var_mod	pep_var_mod_pos	pep_scan_title
	1	gi|000005088	protein [Pythium insidiosum PIS]	320	107932	16	9	5	4	7.1	6.42	298	1	1	1	551.773	1101.53	2	1101.53	-0.0023	0	45.34	0.0017	R	SNLEFTYTK	N			Cmpd 139, AutoMSn(551.7732), 18.3 min
	1	gi|000005088	protein [Pythium insidiosum PIS]	320	107932	16	9	5	4	7.1	6.42	300	1	1	1	551.775	1101.54	2	1101.53	0.0022	0	50.88	0.00048	R	SNLEFTYTK	N			Cmpd 141, AutoMSn(551.7755), 18.4 min
	1	gi|000005088	protein [Pythium insidiosum PIS]	320	107932	16	9	5	4	7.1	6.42	353	1	1	1	617.825	1233.64	2	1233.64	0.0005	0	52.4	0.00033	R	VNSAGTWAVTTK	V			Cmpd 97, AutoMSn(617.8252), 17.2 min
	1	gi|000005088	protein [Pythium insidiosum PIS]	320	107932	16	9	5	4	7.1	6.42	354	1	1	1	617.825	1233.64	2	1233.64	0.0006	0	80.38	5.2e-07	R	VNSAGTWAVTTK	V			Cmpd 100, AutoMSn(617.8253), 17.2 min
	1	gi|000005088	protein [Pythium insidiosum PIS]	320	107932	16	9	5	4	7.1	6.42	355	1	1	1	617.826	1233.64	2	1233.64	0.0028	0	44.25	0.0021	R	VNSAGTWAVTTK	V			Cmpd 95, AutoMSn(617.8263), 17.1 min
	1	gi|000005088	protein [Pythium insidiosum PIS]	320	107932	16	9	5	4	7.1	6.42	558	1	1	1	612.976	1835.91	3	1835.91	-0.0034	1	16.8	1	R	SNLEFTYTKNPFTFK	V			Cmpd 285, AutoMSn(612.9760), 22.9 min
	1	gi|000005088	protein [Pythium insidiosum PIS]	320	107932	16	9	5	4	7.1	6.42	559	1	1	1	612.978	1835.91	3	1835.91	0.0022	1	34.22	0.018	R	SNLEFTYTKNPFTFK	V			Cmpd 278, AutoMSn(612.9778), 22.7 min
	1	gi|000005088	protein [Pythium insidiosum PIS]	320	107932	16	9	5	4	7.1	6.42	611	1	1	1	753.373	2257.1	3	2257.1	-0.0083	0	27.75	0.073	R	AQDLVAPDDGSGVLTMLFQHK	L	Oxidation (M)	0.000000000000000200000.0	Cmpd 401, AutoMSn(753.3728), 25.5 min
	1	gi|000005088	protein [Pythium insidiosum PIS]	320	107932	16	9	5	4	7.1	6.42	612	2	1	1	753.375	2257.1	3	2257.1	-0.0019	0	5.55	12	R	AQDLVAPDDGSGVLTMLFQHK	L	Oxidation (M)	0.000000000000000200000.0	Cmpd 398, AutoMSn(753.3750), 25.5 min
	1	gi|000005088	protein [Pythium insidiosum PIS]	320	107932	16	9	5	4	7.1	6.42	613	1	1	1	753.376	2257.11	3	2257.1	0.0011	0	19.4	0.5	R	AQDLVAPDDGSGVLTMLFQHK	L	Oxidation (M)	0.000000000000000200000.0	Cmpd 403, AutoMSn(753.3760), 25.6 min
	1	gi|000005088	protein [Pythium insidiosum PIS]	320	107932	16	9	5	4	7.1	6.42	614	1	1	1	753.377	2257.11	3	2257.1	0.0037	0	18.97	0.55	R	AQDLVAPDDGSGVLTMLFQHK	L	Oxidation (M)	0.000000000000000200000.0	Cmpd 405, AutoMSn(753.3768), 25.6 min
	1	gi|000005088	protein [Pythium insidiosum PIS]	320	107932	16	9	5	4	7.1	6.42	615	1	1	1	753.377	2257.11	3	2257.1	0.0042	0	27.14	0.084	R	AQDLVAPDDGSGVLTMLFQHK	L	Oxidation (M)	0.000000000000000200000.0	Cmpd 404, AutoMSn(753.3770), 25.6 min
	1	gi|000005088	protein [Pythium insidiosum PIS]	320	107932	16	9	5	4	7.1	6.42	616	1	1	1	753.378	2257.11	3	2257.1	0.0071	0	20.51	0.39	R	AQDLVAPDDGSGVLTMLFQHK	L	Oxidation (M)	0.000000000000000200000.0	Cmpd 406, AutoMSn(753.3780), 25.7 min
	1	gi|000005088	protein [Pythium insidiosum PIS]	320	107932	16	9	5	4	7.1	6.42	623	1	1	1	759.06	2274.16	3	2274.16	-0.0058	0	58.41	6.7e-05	K	VNEPSRPVQPSYISGPGYTVK	E			Cmpd 151, AutoMSn(759.0602), 18.6 min
	1	gi|000005088	protein [Pythium insidiosum PIS]	320	107932	16	9	5	4	7.1	6.42	624	1	1	1	759.063	2274.17	3	2274.16	0.0031	0	80.9	3.8e-07	K	VNEPSRPVQPSYISGPGYTVK	E			Cmpd 152, AutoMSn(759.0631), 18.6 min
	1	gi|000005088	protein [Pythium insidiosum PIS]	320	107932	16	9	5	4	7.1	6.42	625	1	1	1	759.065	2274.17	3	2274.16	0.0081	0	63.99	1.9e-05	K	VNEPSRPVQPSYISGPGYTVK	E			Cmpd 155, AutoMSn(759.0648), 18.7 min	emPAI	0.16
	2	gi|000007086	protein [Pythium insidiosum PIS]	127	79907	13	4	5	3	12.9	5.68	480	1	1	1	752.381	1502.75	2	1502.74	0.0117	0	10.53	4.9	R	VDLGDGNATPELFR	E			Cmpd 267, AutoMSn(752.3814), 22.5 min
	2	gi|000007086	protein [Pythium insidiosum PIS]	127	79907	13	4	5	3	12.9	5.68	561	1	1	1	621.977	1862.91	3	1862.9	0.0056	0	8.93	6.2	K	ATHSVFEQVPYVEETK	A			Cmpd 183, AutoMSn(621.9775), 20.0 min
	2	gi|000007086	protein [Pythium insidiosum PIS]	127	79907	13	4	5	3	12.9	5.68	600	1	1	1	726.671	2176.99	3	2176.99	0.0002	0	37.5	0.0087	R	WLEDPDSEETQAFVAAQNK	A			Cmpd 265, AutoMSn(726.6711), 22.4 min
	2	gi|000007086	protein [Pythium insidiosum PIS]	127	79907	13	4	5	3	12.9	5.68	601	2	1	1	726.673	2177	3	2176.99	0.0048	0	7.97	7.8	R	WLEDPDSEETQAFVAAQNK	A			Cmpd 266, AutoMSn(726.6726), 22.5 min
	2	gi|000007086	protein [Pythium insidiosum PIS]	127	79907	13	4	5	3	12.9	5.68	602	1	1	1	726.674	2177	3	2176.99	0.0094	0	24.4	0.18	R	WLEDPDSEETQAFVAAQNK	A			Cmpd 260, AutoMSn(726.6741), 22.3 min
	2	gi|000007086	protein [Pythium insidiosum PIS]	127	79907	13	4	5	3	12.9	5.68	603	1	1	1	726.674	2177	3	2176.99	0.0103	0	21.11	0.37	R	WLEDPDSEETQAFVAAQNK	A			Cmpd 263, AutoMSn(726.6744), 22.4 min
	2	gi|000007086	protein [Pythium insidiosum PIS]	127	79907	13	4	5	3	12.9	5.68	607	1	1	1	1125.08	2248.15	2	2248.16	-0.0091	0	55.96	0.00012	R	VLLDPNTLSTDGTAALGATGFSK	A			Cmpd 427, AutoMSn(1125.0821), 26.2 min
	2	gi|000007086	protein [Pythium insidiosum PIS]	127	79907	13	4	5	3	12.9	5.68	608	1	1	1	1125.09	2248.16	2	2248.16	0.0001	0	27.99	0.077	R	VLLDPNTLSTDGTAALGATGFSK	A			Cmpd 424, AutoMSn(1125.0867), 26.1 min
	2	gi|000007086	protein [Pythium insidiosum PIS]	127	79907	13	4	5	3	12.9	5.68	609	1	1	1	750.394	2248.16	3	2248.16	0.0005	0	21.44	0.35	R	VLLDPNTLSTDGTAALGATGFSK	A			Cmpd 407, AutoMSn(750.3937), 25.7 min
	2	gi|000007086	protein [Pythium insidiosum PIS]	127	79907	13	4	5	3	12.9	5.68	610	1	1	1	1125.09	2248.16	2	2248.16	0.0058	0	12.46	2.8	R	VLLDPNTLSTDGTAALGATGFSK	A			Cmpd 429, AutoMSn(1125.0895), 26.2 min
	2	gi|000007086	protein [Pythium insidiosum PIS]	127	79907	13	4	5	3	12.9	5.68	642	1	1	1	793.059	2376.16	3	2376.16	0.0006	0	19.42	0.54	K	NDGLQNQSVLYIQDSLTSEPR	V			Cmpd 354, AutoMSn(793.0594), 24.4 min
	2	gi|000007086	protein [Pythium insidiosum PIS]	127	79907	13	4	5	3	12.9	5.68	643	1	1	1	793.062	2376.16	3	2376.16	0.0074	0	31.79	0.031	K	NDGLQNQSVLYIQDSLTSEPR	V			Cmpd 348, AutoMSn(793.0616), 24.3 min
	2	gi|000007086	protein [Pythium insidiosum PIS]	127	79907	13	4	5	3	12.9	5.68	644	1	1	1	793.062	2376.16	3	2376.16	0.0078	0	63.64	2e-05	K	NDGLQNQSVLYIQDSLTSEPR	V			Cmpd 351, AutoMSn(793.0618), 24.3 min	emPAI	0.17
	3	gi|000002534	protein [Pythium insidiosum PIS]	32	37261	3	0	1	0	3	6.69	333	1	1	1	590.302	1178.59	2	1178.57	0.0177	1	15.08	1.8	K	VEELRMGSSR	G	Oxidation (M)	0.0000020000.0	Cmpd 149, AutoMSn(590.3018), 18.6 min
	3	gi|000002534	protein [Pythium insidiosum PIS]	32	37261	3	0	1	0	3	6.69	334	1	1	1	590.303	1178.59	2	1178.57	0.0199	1	24.22	0.22	K	VEELRMGSSR	G	Oxidation (M)	0.0000020000.0	Cmpd 147, AutoMSn(590.3029), 18.5 min
	3	gi|000002534	protein [Pythium insidiosum PIS]	32	37261	3	0	1	0	3	6.69	335	1	1	1	590.303	1178.59	2	1178.57	0.0207	1	26.99	0.12	K	VEELRMGSSR	G	Oxidation (M)	0.0000020000.0	Cmpd 153, AutoMSn(590.3033), 18.6 min	emPAI	0.09
	4	gi|000007888	protein [Pythium insidiosum PIS]	27	177145	8	0	4	0	2.3	7.42	511	6	1	1	806.83	1611.65	2	1611.63	0.0124	0	1.13	48	R	CGPDCIDLGTCSDTR	Q	Carbamidomethyl (C)	0.000000000010000.0	Cmpd 34, AutoMSn(806.8299), 14.8 min
	4	gi|000007888	protein [Pythium insidiosum PIS]	27	177145	8	0	4	0	2.3	7.42	512	10	1	1	806.831	1611.65	2	1611.63	0.0137	0	0.68	53	R	CGPDCIDLGTCSDTR	Q	Carbamidomethyl (C)	0.000000000010000.0	Cmpd 36, AutoMSn(806.8305), 14.8 min
	4	gi|000007888	protein [Pythium insidiosum PIS]	27	177145	8	0	4	0	2.3	7.42	526	1	1	1	1655.18	1654.17	1	1654.67	-0.5032	0	24.63	0.36	R	CGPDCIDLGTCSTTR	Q	2 Carbamidomethyl (C)	0.100010000000000.0	Cmpd 684, AutoMSn(1655.1790), 39.3 min
	4	gi|000007888	protein [Pythium insidiosum PIS]	27	177145	8	0	4	0	2.3	7.42	527	1	1	1	1655.18	1654.17	1	1654.67	-0.5002	0	20.47	0.94	R	CGPDCIDLGTCSTTR	Q	2 Carbamidomethyl (C)	0.100010000000000.0	Cmpd 660, AutoMSn(1655.1821), 38.0 min
	4	gi|000007888	protein [Pythium insidiosum PIS]	27	177145	8	0	4	0	2.3	7.42	528	1	1	1	1655.18	1654.18	1	1654.67	-0.4997	0	20.47	0.94	R	CGPDCIDLGTCSTTR	Q	2 Carbamidomethyl (C)	0.100010000000000.0	Cmpd 657, AutoMSn(1655.1825), 38.0 min
	4	gi|000007888	protein [Pythium insidiosum PIS]	27	177145	8	0	4	0	2.3	7.42	529	1	1	1	1655.19	1654.18	1	1654.67	-0.4912	0	24.63	0.36	R	CGPDCIDLGTCSTTR	Q	2 Carbamidomethyl (C)	0.100010000000000.0	Cmpd 690, AutoMSn(1655.1911), 39.5 min
	4	gi|000007888	protein [Pythium insidiosum PIS]	27	177145	8	0	4	0	2.3	7.42	551	4	1	1	599.339	1794.99	3	1794.78	0.2137	1	3.05	29	R	CGPDCIDLGTCSATRQR	R			Cmpd 87, AutoMSn(599.3389), 16.8 min
	4	gi|000007888	protein [Pythium insidiosum PIS]	27	177145	8	0	4	0	2.3	7.42	627	2	1	1	769.394	2305.16	3	2305.94	-0.7789	0	9.25	5.5	R	NVSCSGHGAGGVHYAGVCSCDR	Y	3 Carbamidomethyl (C)	0.0001000000000000010100.0	Cmpd 440, AutoMSn(769.3935), 26.6 min	emPAI	0.02
	5	gi|000007475	protein [Pythium insidiosum PIS]	27	213117	3	0	2	0	0.6	5.42	412	6	1	1	663.829	1325.64	2	1325.67	-0.0233	0	0.08	54	K	AFHIANQLPCR	K	Carbamidomethyl (C)	0.00000000010.0	Cmpd 171, AutoMSn(663.8288), 19.3 min
	5	gi|000007475	protein [Pythium insidiosum PIS]	27	213117	3	0	2	0	0.6	5.42	456	1	1	1	728.104	1454.19	2	1453.76	0.4328	1	26.98	0.22	K	AFHIANQLPCRK	Y	Carbamidomethyl (C)	0.000000000100.0	Cmpd 44, AutoMSn(728.1043), 15.3 min
	5	gi|000007475	protein [Pythium insidiosum PIS]	27	213117	3	0	2	0	0.6	5.42	458	1	1	1	728.106	1454.2	2	1453.76	0.4372	1	17.27	2.1	K	AFHIANQLPCRK	Y	Carbamidomethyl (C)	0.000000000100.0	Cmpd 43, AutoMSn(728.1065), 15.3 min	emPAI	0.02
	6	gi|000005142	protein [Pythium insidiosum PIS]	26	87230	3	0	1	0	1.5	6.69	444	1	1	1	692.346	1382.68	2	1382.66	0.0189	0	22.74	0.29	R	EANELPHAFEAR	L			Cmpd 284, AutoMSn(692.3457), 22.9 min
	6	gi|000005142	protein [Pythium insidiosum PIS]	26	87230	3	0	1	0	1.5	6.69	445	1	1	1	692.35	1382.68	2	1382.66	0.0271	0	21.86	0.35	R	EANELPHAFEAR	L			Cmpd 287, AutoMSn(692.3497), 22.9 min
	6	gi|000005142	protein [Pythium insidiosum PIS]	26	87230	3	0	1	0	1.5	6.69	446	1	1	1	692.35	1382.69	2	1382.66	0.0277	0	7.48	9.6	R	EANELPHAFEAR	L			Cmpd 290, AutoMSn(692.3500), 23.0 min	emPAI	0.04
	7	gi|000001279	2 domain-containing protein [Phytophthora infestans T30-4]	23	92923	1	0	1	0	1	9.36	66	1	1	1	561.298	1120.58	2	1120.55	0.0333	1	22.58	1.2	K	QRLQCMQAK	L	Oxidation (M)	0.000002000.0	Cmpd 129, AutoMSn(561.2980), 18.0 min	emPAI	0.04
	8	gi|000003786	protein [Pythium insidiosum PIS]	22	82185	1	0	1	0	1.5	6.72	414	1	1	1	664.334	1326.65	2	1326.73	-0.0718	1	22.4	0.33	R	GLRLQLEDVER	E			Cmpd 170, AutoMSn(664.3342), 19.3 min	emPAI	0.04
	9	gi|000011341	protein [Pythium insidiosum PIS]	20	65388	1	0	1	0	1.9	6.66	447	1	1	1	694.875	1387.73	2	1387.68	0.057	1	20.2	0.54	R	LRADSRPCEWR	Q			Cmpd 228, AutoMSn(694.8747), 21.5 min	emPAI	0.05
Protein ID #I14	Peak list format	Mascot generic
	Search type	MIS
	Mascot version	2.3.02
	Database	Pythium
	Fasta file	141115.pis_proteins_long_id.fna
	Total sequences	14962
	Total residues	7472161
	Sequences after taxonomy filter	14962
	Number of queries	600
	Variable modifications	--------------------------------------------------------
	Identifier	Name	Delta	Neutral loss(es)
	1	Carbamidomethyl (C)	57.0215
	2	Oxidation (M)	15.9949	0	63.9983
	Search Parameters	--------------------------------------------------------
	Taxonomy filter	All entries
	Enzyme	Trypsin
	Maximum Missed Cleavages	1
	Fixed modifications
	Variable modifications	Carbamidomethyl (C),Oxidation (M)
	Peptide Mass Tolerance	0.8
	Peptide Mass Tolerance Units	Da
	Fragment Mass Tolerance	0.8
	Fragment Mass Tolerance Units	Da
	Mass values	Monoisotopic
	Instrument type	ESI-QUAD-TOF
	Format parameters	--------------------------------------------------------
	Significance threshold	0.05
	Max. number of hits	0
	Use MudPIT protein scoring	1
	Ions score cut-off	0
	Include same-set proteins
	Include sub-set proteins	0
	Include unassigned	0
	Require bold red	0
	Use homology threshold	0
	Group protein families	0
	Protein hits	--------------------------------------------------------
	prot_hit_num	prot_acc	prot_desc	prot_score	prot_mass	prot_matches	prot_matches_sig	prot_sequences	prot_sequences_sig	prot_cover	prot_pi	pep_query	pep_rank	pep_isbold	pep_isunique	pep_exp_mz	pep_exp_mr	pep_exp_z	pep_calc_mr	pep_delta	pep_miss	pep_score	pep_expect	pep_res_before	pep_seq	pep_res_after	pep_var_mod	pep_var_mod_pos	pep_scan_title
	1	gi|000000349	aminotransferase, mitochondrial [Phytophthora parasitica P1569]	139	48482	7	3	3	1	13.6	6.05	493	1	1	1	607.994	1820.96	3	1820.95	0.0074	0	72.36	3.1e-06	K	HNVLWIADEVQTGLAR	T			Cmpd 313, AutoMSn(607.9942), 24.4 min
	1	gi|000000349	aminotransferase, mitochondrial [Phytophthora parasitica P1569]	139	48482	7	3	3	1	13.6	6.05	494	1	1	1	607.995	1820.96	3	1820.95	0.0095	0	67.4	9.8e-06	K	HNVLWIADEVQTGLAR	T			Cmpd 314, AutoMSn(607.9949), 24.4 min
	1	gi|000000349	aminotransferase, mitochondrial [Phytophthora parasitica P1569]	139	48482	7	3	3	1	13.6	6.05	495	1	1	1	607.995	1820.96	3	1820.95	0.0108	0	47.95	0.00086	K	HNVLWIADEVQTGLAR	T			Cmpd 310, AutoMSn(607.9953), 24.3 min
	1	gi|000000349	aminotransferase, mitochondrial [Phytophthora parasitica P1569]	139	48482	7	3	3	1	13.6	6.05	540	1	1	1	673.044	2016.11	3	2016.1	0.0127	0	23.99	0.21	K	MLAVDYDNVKPDILILGK	A			Cmpd 353, AutoMSn(673.0437), 25.4 min
	1	gi|000000349	aminotransferase, mitochondrial [Phytophthora parasitica P1569]	139	48482	7	3	3	1	13.6	6.05	545	1	1	1	678.371	2032.09	3	2032.09	-0.0012	0	19.6	0.56	K	MLAVDYDNVKPDILILGK	A	Oxidation (M)	0.200000000000000000.0	Cmpd 324, AutoMSn(678.3707), 24.6 min
	1	gi|000000349	aminotransferase, mitochondrial [Phytophthora parasitica P1569]	139	48482	7	3	3	1	13.6	6.05	546	1	1	1	678.373	2032.1	3	2032.09	0.007	0	24.74	0.18	K	MLAVDYDNVKPDILILGK	A	Oxidation (M)	0.200000000000000000.0	Cmpd 328, AutoMSn(678.3734), 24.7 min
	1	gi|000000349	aminotransferase, mitochondrial [Phytophthora parasitica P1569]	139	48482	7	3	3	1	13.6	6.05	594	4	1	1	940.155	2817.44	3	2817.44	0.0055	1	9.12	5.3	K	NIAAFMVEPIQGEAGVVVPDEGYLKR	V	Oxidation (M)	0.00000200000000000000000000.0	Cmpd 330, AutoMSn(940.1548), 24.8 min	emPAI	0.14
	2	gi|000001808	protein [Pythium insidiosum PIS]	81	51128	4	2	1	1	5.1	6.07	562	1	1	1	1125.08	2248.15	2	2248.16	-0.0065	0	12.77	2.5	R	VLLDPNTLSTDGTAALGATGFSK	A			Cmpd 381, AutoMSn(1125.0834), 26.1 min
	2	gi|000001808	protein [Pythium insidiosum PIS]	81	51128	4	2	1	1	5.1	6.07	564	1	1	1	750.393	2248.16	3	2248.16	-0.0019	0	44.6	0.0017	R	VLLDPNTLSTDGTAALGATGFSK	A			Cmpd 378, AutoMSn(750.3929), 26.0 min
	2	gi|000001808	protein [Pythium insidiosum PIS]	81	51128	4	2	1	1	5.1	6.07	565	1	1	1	750.397	2248.17	3	2248.16	0.0106	0	60.53	4.3e-05	R	VLLDPNTLSTDGTAALGATGFSK	A			Cmpd 382, AutoMSn(750.3971), 26.1 min
	2	gi|000001808	protein [Pythium insidiosum PIS]	81	51128	4	2	1	1	5.1	6.07	567	1	1	1	750.398	2248.17	3	2248.16	0.0134	0	13.19	2.4	R	VLLDPNTLSTDGTAALGATGFSK	A			Cmpd 365, AutoMSn(750.3980), 25.7 min	emPAI	0.06
	3	gi|000002534	protein [Pythium insidiosum PIS]	28	37261	4	0	1	0	3	6.69	299	1	1	1	590.302	1178.59	2	1178.57	0.0189	1	12.16	3.6	K	VEELRMGSSR	G	Oxidation (M)	0.0000020000.0	Cmpd 123, AutoMSn(590.3024), 18.5 min
	3	gi|000002534	protein [Pythium insidiosum PIS]	28	37261	4	0	1	0	3	6.69	300	1	1	1	590.304	1178.59	2	1178.57	0.0222	1	16.71	1.3	K	VEELRMGSSR	G	Oxidation (M)	0.0000020000.0	Cmpd 125, AutoMSn(590.3041), 18.5 min
	3	gi|000002534	protein [Pythium insidiosum PIS]	28	37261	4	0	1	0	3	6.69	301	1	1	1	590.305	1178.6	2	1178.57	0.0249	1	27.73	0.1	K	VEELRMGSSR	G	Oxidation (M)	0.0000020000.0	Cmpd 127, AutoMSn(590.3054), 18.6 min
	3	gi|000002534	protein [Pythium insidiosum PIS]	28	37261	4	0	1	0	3	6.69	302	1	1	1	590.307	1178.6	2	1178.57	0.0287	1	16.59	1.3	K	VEELRMGSSR	G	Oxidation (M)	0.0000020000.0	Cmpd 122, AutoMSn(590.3073), 18.4 min	emPAI	0.09
	4	gi|000007888	protein [Pythium insidiosum PIS]	25	177145	5	0	3	0	2.2	7.42	455	1	1	1	1655.18	1654.17	1	1654.67	-0.504	0	24.63	0.36	R	CGPDCIDLGTCSTTR	Q	2 Carbamidomethyl (C)	0.100010000000000.0	Cmpd 628, AutoMSn(1655.1782), 39.6 min
	4	gi|000007888	protein [Pythium insidiosum PIS]	25	177145	5	0	3	0	2.2	7.42	456	1	1	1	1655.18	1654.17	1	1654.67	-0.5009	0	20.46	0.95	R	CGPDCIDLGTCSTTR	Q	2 Carbamidomethyl (C)	0.100010000000000.0	Cmpd 622, AutoMSn(1655.1813), 39.3 min
	4	gi|000007888	protein [Pythium insidiosum PIS]	25	177145	5	0	3	0	2.2	7.42	457	1	1	1	1655.19	1654.18	1	1654.67	-0.4962	0	20.46	0.95	R	CGPDCIDLGTCSTTR	Q	2 Carbamidomethyl (C)	0.100010000000000.0	Cmpd 601, AutoMSn(1655.1860), 38.0 min
	4	gi|000007888	protein [Pythium insidiosum PIS]	25	177145	5	0	3	0	2.2	7.42	494	5	0	1	607.995	1820.96	3	1820.8	0.166	1	6.89	11	R	CGPDCIDLGTCSPTRQR	R			Cmpd 314, AutoMSn(607.9949), 24.4 min
	4	gi|000007888	protein [Pythium insidiosum PIS]	25	177145	5	0	3	0	2.2	7.42	541	3	1	1	673.044	2016.11	3	2015.88	0.2346	0	8.49	7.5	R	CLMVTDAASPSSASYPTCR	C	Carbamidomethyl (C)	0.0000000000000000010.0	Cmpd 356, AutoMSn(673.0438), 25.5 min	emPAI	0.02
Protein ID #I16	Peak list format	Mascot generic
	Search type	MIS
	Mascot version	2.3.02
	Database	Pythium
	Fasta file	141115.pis_proteins_long_id.fna
	Total sequences	14962
	Total residues	7472161
	Sequences after taxonomy filter	14962
	Number of queries	621
	Variable modifications	--------------------------------------------------------
	Identifier	Name	Delta	Neutral loss(es)
	1	Carbamidomethyl (C)	57.0215
	2	Oxidation (M)	15.9949	0	63.9983
	Search Parameters	--------------------------------------------------------
	Taxonomy filter	All entries
	Enzyme	Trypsin
	Maximum Missed Cleavages	1
	Fixed modifications
	Variable modifications	Carbamidomethyl (C),Oxidation (M)
	Peptide Mass Tolerance	0.8
	Peptide Mass Tolerance Units	Da
	Fragment Mass Tolerance	0.8
	Fragment Mass Tolerance Units	Da
	Mass values	Monoisotopic
	Instrument type	ESI-QUAD-TOF
	Format parameters	--------------------------------------------------------
	Significance threshold	0.05
	Max. number of hits	0
	Use MudPIT protein scoring	1
	Ions score cut-off	0
	Include same-set proteins
	Include sub-set proteins	0
	Include unassigned	0
	Require bold red	0
	Use homology threshold	0
	Group protein families	0
	Protein hits	--------------------------------------------------------
	prot_hit_num	prot_acc	prot_desc	prot_score	prot_mass	prot_matches	prot_matches_sig	prot_sequences	prot_sequences_sig	prot_cover	prot_pi	pep_query	pep_rank	pep_isbold	pep_isunique	pep_exp_mz	pep_exp_mr	pep_exp_z	pep_calc_mr	pep_delta	pep_miss	pep_score	pep_expect	pep_res_before	pep_seq	pep_res_after	pep_var_mod	pep_var_mod_pos	pep_scan_title
	1	gi|000009329	(Annexin) Family putative [Albugo laibachii Nc14]	772	80740	36	28	6	4	8.3	6.76	284	1	1	1	546.767	1091.52	2	1091.52	0.0033	0	42.65	0.0034	R	TNDEMEILK	K			Cmpd 148, AutoMSn(546.7673), 18.9 min
	1	gi|000009329	(Annexin) Family putative [Albugo laibachii Nc14]	772	80740	36	28	6	4	8.3	6.76	285	1	1	1	546.767	1091.52	2	1091.52	0.0033	0	34.99	0.02	R	TNDEMEILK	K			Cmpd 150, AutoMSn(546.7673), 19.0 min
	1	gi|000009329	(Annexin) Family putative [Albugo laibachii Nc14]	772	80740	36	28	6	4	8.3	6.76	294	1	1	1	554.763	1107.51	2	1107.51	-0.0004	0	2.56	34	R	TNDEMEILK	K	Oxidation (M)	0.000020000.0	Cmpd 53, AutoMSn(554.7629), 15.9 min
	1	gi|000009329	(Annexin) Family putative [Albugo laibachii Nc14]	772	80740	36	28	6	4	8.3	6.76	295	1	1	1	554.763	1107.51	2	1107.51	0.0004	0	17.16	1.2	R	TNDEMEILK	K	Oxidation (M)	0.000020000.0	Cmpd 49, AutoMSn(554.7633), 15.8 min
	1	gi|000009329	(Annexin) Family putative [Albugo laibachii Nc14]	772	80740	36	28	6	4	8.3	6.76	296	1	1	1	554.764	1107.51	2	1107.51	0.0009	0	21.01	0.48	R	TNDEMEILK	K	Oxidation (M)	0.000020000.0	Cmpd 51, AutoMSn(554.7636), 15.8 min
	1	gi|000009329	(Annexin) Family putative [Albugo laibachii Nc14]	772	80740	36	28	6	4	8.3	6.76	341	2	1	1	412.877	1235.61	3	1235.61	0.0025	1	3.01	31	R	TNDEMEILKK	T	Oxidation (M)	0.0000200000.0	Cmpd 7, AutoMSn(412.8770), 13.8 min
	1	gi|000009329	(Annexin) Family putative [Albugo laibachii Nc14]	772	80740	36	28	6	4	8.3	6.76	463	1	1	1	803.908	1605.8	2	1605.8	0.001	0	35.4	0.016	K	DLAVALNSELSGDFR	K			Cmpd 381, AutoMSn(803.9077), 25.9 min
	1	gi|000009329	(Annexin) Family putative [Albugo laibachii Nc14]	772	80740	36	28	6	4	8.3	6.76	464	1	1	1	803.909	1605.8	2	1605.8	0.0038	0	60.94	4.3e-05	K	DLAVALNSELSGDFR	K			Cmpd 384, AutoMSn(803.9091), 26.0 min
	1	gi|000009329	(Annexin) Family putative [Albugo laibachii Nc14]	772	80740	36	28	6	4	8.3	6.76	465	1	1	1	803.91	1605.8	2	1605.8	0.0049	0	30.72	0.046	K	DLAVALNSELSGDFR	K			Cmpd 386, AutoMSn(803.9096), 26.1 min
	1	gi|000009329	(Annexin) Family putative [Albugo laibachii Nc14]	772	80740	36	28	6	4	8.3	6.76	503	1	1	1	850.907	1699.8	2	1699.8	0.0018	0	26.03	0.14	K	LTYSSSIEAACEEIK	K	Carbamidomethyl (C)	0.000000000010000.0	Cmpd 188, AutoMSn(850.9069), 20.7 min
	1	gi|000009329	(Annexin) Family putative [Albugo laibachii Nc14]	772	80740	36	28	6	4	8.3	6.76	504	1	1	1	850.908	1699.8	2	1699.8	0.0033	0	24.39	0.2	K	LTYSSSIEAACEEIK	K	Carbamidomethyl (C)	0.000000000010000.0	Cmpd 189, AutoMSn(850.9076), 20.8 min
	1	gi|000009329	(Annexin) Family putative [Albugo laibachii Nc14]	772	80740	36	28	6	4	8.3	6.76	525	1	1	1	610.303	1827.89	3	1827.89	-0.0065	1	34.48	0.018	K	LTYSSSIEAACEEIKK	A	Carbamidomethyl (C)	0.0000000000100000.0	Cmpd 153, AutoMSn(610.3026), 19.2 min
	1	gi|000009329	(Annexin) Family putative [Albugo laibachii Nc14]	772	80740	36	28	6	4	8.3	6.76	529	1	1	1	610.306	1827.9	3	1827.89	0.0032	1	21.13	0.39	K	LTYSSSIEAACEEIKK	A	Carbamidomethyl (C)	0.0000000000100000.0	Cmpd 162, AutoMSn(610.3058), 19.4 min
	1	gi|000009329	(Annexin) Family putative [Albugo laibachii Nc14]	772	80740	36	28	6	4	8.3	6.76	530	1	1	1	610.306	1827.9	3	1827.89	0.0046	1	43.86	0.0021	K	LTYSSSIEAACEEIKK	A	Carbamidomethyl (C)	0.0000000000100000.0	Cmpd 159, AutoMSn(610.3063), 19.3 min
	1	gi|000009329	(Annexin) Family putative [Albugo laibachii Nc14]	772	80740	36	28	6	4	8.3	6.76	532	1	1	1	610.307	1827.9	3	1827.89	0.0057	1	45.14	0.0015	K	LTYSSSIEAACEEIKK	A	Carbamidomethyl (C)	0.0000000000100000.0	Cmpd 161, AutoMSn(610.3066), 19.4 min
	1	gi|000009329	(Annexin) Family putative [Albugo laibachii Nc14]	772	80740	36	28	6	4	8.3	6.76	533	1	1	1	610.307	1827.9	3	1827.89	0.0071	1	54.73	0.00017	K	LTYSSSIEAACEEIKK	A	Carbamidomethyl (C)	0.0000000000100000.0	Cmpd 156, AutoMSn(610.3071), 19.3 min
	1	gi|000009329	(Annexin) Family putative [Albugo laibachii Nc14]	772	80740	36	28	6	4	8.3	6.76	534	1	1	1	610.307	1827.9	3	1827.89	0.0075	1	62.56	2.8e-05	K	LTYSSSIEAACEEIKK	A	Carbamidomethyl (C)	0.0000000000100000.0	Cmpd 154, AutoMSn(610.3072), 19.2 min
	1	gi|000009329	(Annexin) Family putative [Albugo laibachii Nc14]	772	80740	36	28	6	4	8.3	6.76	551	1	1	1	976.505	1950.99	2	1950.99	0.0043	0	57.39	0.0001	K	AMAGAGTTESLIYPIIMGR	T			Cmpd 416, AutoMSn(976.5048), 27.0 min
	1	gi|000009329	(Annexin) Family putative [Albugo laibachii Nc14]	772	80740	36	28	6	4	8.3	6.76	552	1	1	1	976.505	1951	2	1950.99	0.0046	0	56.11	0.00014	K	AMAGAGTTESLIYPIIMGR	T			Cmpd 418, AutoMSn(976.5049), 27.0 min
	1	gi|000009329	(Annexin) Family putative [Albugo laibachii Nc14]	772	80740	36	28	6	4	8.3	6.76	553	1	1	1	651.34	1951	3	1950.99	0.008	0	25.69	0.15	K	AMAGAGTTESLIYPIIMGR	T			Cmpd 419, AutoMSn(651.3402), 27.0 min
	1	gi|000009329	(Annexin) Family putative [Albugo laibachii Nc14]	772	80740	36	28	6	4	8.3	6.76	554	1	1	1	651.345	1951.01	3	1950.99	0.0211	0	42.23	0.0034	K	AMAGAGTTESLIYPIIMGR	T			Cmpd 417, AutoMSn(651.3445), 27.0 min
	1	gi|000009329	(Annexin) Family putative [Albugo laibachii Nc14]	772	80740	36	28	6	4	8.3	6.76	558	1	1	1	984.5	1966.98	2	1966.99	-0.0011	0	63.85	2.2e-05	K	AMAGAGTTESLIYPIIMGR	T	Oxidation (M)	0.0000000000000000200.0	Cmpd 359, AutoMSn(984.4995), 25.4 min
	1	gi|000009329	(Annexin) Family putative [Albugo laibachii Nc14]	772	80740	36	28	6	4	8.3	6.76	559	1	1	1	656.669	1966.99	3	1966.99	-0.0003	0	42.92	0.0027	K	AMAGAGTTESLIYPIIMGR	T	Oxidation (M)	0.0000000000000000200.0	Cmpd 360, AutoMSn(656.6690), 25.4 min
	1	gi|000009329	(Annexin) Family putative [Albugo laibachii Nc14]	772	80740	36	28	6	4	8.3	6.76	560	1	1	1	984.5	1966.99	2	1966.99	0.0007	0	34	0.021	K	AMAGAGTTESLIYPIIMGR	T	Oxidation (M)	0.0000000000000000200.0	Cmpd 357, AutoMSn(984.5004), 25.4 min
	1	gi|000009329	(Annexin) Family putative [Albugo laibachii Nc14]	772	80740	36	28	6	4	8.3	6.76	561	1	1	1	984.501	1966.99	2	1966.99	0.0024	0	51.84	0.00034	K	AMAGAGTTESLIYPIIMGR	T	Oxidation (M)	0.0000000000000000200.0	Cmpd 362, AutoMSn(984.5012), 25.5 min
	1	gi|000009329	(Annexin) Family putative [Albugo laibachii Nc14]	772	80740	36	28	6	4	8.3	6.76	562	1	1	1	984.502	1966.99	2	1966.99	0.0033	0	97.34	9.7e-09	K	AMAGAGTTESLIYPIIMGR	T	Oxidation (M)	0.0200000000000000000.0	Cmpd 394, AutoMSn(984.5017), 26.3 min
	1	gi|000009329	(Annexin) Family putative [Albugo laibachii Nc14]	772	80740	36	28	6	4	8.3	6.76	563	1	1	1	656.672	1966.99	3	1966.99	0.0074	0	39.97	0.0053	K	AMAGAGTTESLIYPIIMGR	T	Oxidation (M)	0.0000000000000000200.0	Cmpd 363, AutoMSn(656.6716), 25.5 min
	1	gi|000009329	(Annexin) Family putative [Albugo laibachii Nc14]	772	80740	36	28	6	4	8.3	6.76	564	1	1	1	656.672	1966.99	3	1966.99	0.0084	0	55.6	0.00014	K	AMAGAGTTESLIYPIIMGR	T	Oxidation (M)	0.0200000000000000000.0	Cmpd 395, AutoMSn(656.6720), 26.3 min
	1	gi|000009329	(Annexin) Family putative [Albugo laibachii Nc14]	772	80740	36	28	6	4	8.3	6.76	565	1	1	1	656.673	1967	3	1966.99	0.0122	0	33.89	0.022	K	AMAGAGTTESLIYPIIMGR	T	Oxidation (M)	0.0000000000000000200.0	Cmpd 358, AutoMSn(656.6732), 25.4 min
	1	gi|000009329	(Annexin) Family putative [Albugo laibachii Nc14]	772	80740	36	28	6	4	8.3	6.76	567	1	1	1	992.496	1982.98	2	1982.98	-0.0031	0	48.49	0.00075	K	AMAGAGTTESLIYPIIMGR	T	2 Oxidation (M)	0.0200000000000000200.0	Cmpd 321, AutoMSn(992.4960), 24.5 min
	1	gi|000009329	(Annexin) Family putative [Albugo laibachii Nc14]	772	80740	36	28	6	4	8.3	6.76	568	1	1	1	662.001	1982.98	3	1982.98	0	0	45.75	0.0014	K	AMAGAGTTESLIYPIIMGR	T	2 Oxidation (M)	0.0200000000000000200.0	Cmpd 322, AutoMSn(662.0008), 24.5 min
	1	gi|000009329	(Annexin) Family putative [Albugo laibachii Nc14]	772	80740	36	28	6	4	8.3	6.76	569	1	1	1	662.001	1982.98	3	1982.98	0.0006	0	56.44	0.00012	K	AMAGAGTTESLIYPIIMGR	T	2 Oxidation (M)	0.0200000000000000200.0	Cmpd 325, AutoMSn(662.0010), 24.6 min
	1	gi|000009329	(Annexin) Family putative [Albugo laibachii Nc14]	772	80740	36	28	6	4	8.3	6.76	570	1	1	1	992.499	1982.98	2	1982.98	0.002	0	88.63	7.2e-08	K	AMAGAGTTESLIYPIIMGR	T	2 Oxidation (M)	0.0200000000000000200.0	Cmpd 324, AutoMSn(992.4985), 24.6 min
	1	gi|000009329	(Annexin) Family putative [Albugo laibachii Nc14]	772	80740	36	28	6	4	8.3	6.76	571	1	1	1	662.002	1982.98	3	1982.98	0.0038	0	43.42	0.0024	K	AMAGAGTTESLIYPIIMGR	T	2 Oxidation (M)	0.0200000000000000200.0	Cmpd 335, AutoMSn(662.0020), 24.8 min
	1	gi|000009329	(Annexin) Family putative [Albugo laibachii Nc14]	772	80740	36	28	6	4	8.3	6.76	572	1	1	1	992.5	1982.98	2	1982.98	0.0044	0	101.66	3.6e-09	K	AMAGAGTTESLIYPIIMGR	T	2 Oxidation (M)	0.0200000000000000200.0	Cmpd 327, AutoMSn(992.4997), 24.6 min
	1	gi|000009329	(Annexin) Family putative [Albugo laibachii Nc14]	772	80740	36	28	6	4	8.3	6.76	573	1	1	1	662.005	1982.99	3	1982.98	0.0112	0	45.07	0.0017	K	AMAGAGTTESLIYPIIMGR	T	2 Oxidation (M)	0.0200000000000000200.0	Cmpd 328, AutoMSn(662.0045), 24.6 min	emPAI	0.55
	2	gi|000001808	protein [Pythium insidiosum PIS]	63	51128	3	2	1	1	5.1	6.07	605	1	1	1	750.393	2248.16	3	2248.16	-0.0032	0	41.4	0.0035	R	VLLDPNTLSTDGTAALGATGFSK	A			Cmpd 387, AutoMSn(750.3925), 26.1 min
	2	gi|000001808	protein [Pythium insidiosum PIS]	63	51128	3	2	1	1	5.1	6.07	607	1	1	1	750.397	2248.17	3	2248.16	0.0116	0	47.66	0.00084	R	VLLDPNTLSTDGTAALGATGFSK	A			Cmpd 388, AutoMSn(750.3974), 26.1 min
	2	gi|000001808	protein [Pythium insidiosum PIS]	63	51128	3	2	1	1	5.1	6.07	608	1	1	1	750.398	2248.17	3	2248.16	0.0146	0	27.35	0.091	R	VLLDPNTLSTDGTAALGATGFSK	A			Cmpd 385, AutoMSn(750.3984), 26.0 min	emPAI	0.06
	3	gi|000009708	protein [Pythium insidiosum PIS]	33	8198	4	1	2	1	9.9	5.83	137	1	1	1	745.425	744.417	1	744.438	-0.0208	0	28.22	0.12	R	DISVALK	L			Cmpd 229, AutoMSn(745.4246), 21.9 min
	3	gi|000009708	protein [Pythium insidiosum PIS]	33	8198	4	1	2	1	9.9	5.83	138	1	1	1	761.419	760.412	1	760.397	0.0153	0	33.23	0.039	R	DESVALK	L			Cmpd 134, AutoMSn(761.4192), 18.5 min
	3	gi|000009708	protein [Pythium insidiosum PIS]	33	8198	4	1	2	1	9.9	5.83	139	4	1	1	761.42	760.412	1	760.397	0.0157	0	14.18	3.1	R	DESVALK	L			Cmpd 136, AutoMSn(761.4197), 18.5 min
	3	gi|000009708	protein [Pythium insidiosum PIS]	33	8198	4	1	2	1	9.9	5.83	140	2	1	1	761.424	760.416	1	760.397	0.0198	0	16.26	1.9	R	DESVALK	L			Cmpd 132, AutoMSn(761.4237), 18.4 min	emPAI	0.43
	4	gi|000006111	protein [Pythium insidiosum PIS]	27	387127	8	0	2	0	0.7	6.47	332	1	1	1	616.802	1231.59	2	1231.58	0.0108	1	12.1	3.6	R	ENENLRDGSAK	L			Cmpd 12, AutoMSn(616.8023), 14.0 min
	4	gi|000006111	protein [Pythium insidiosum PIS]	27	387127	8	0	2	0	0.7	6.47	333	3	1	1	616.803	1231.59	2	1231.58	0.0129	1	10.52	5.2	R	ENENLRDGSAK	L			Cmpd 13, AutoMSn(616.8033), 14.0 min
	4	gi|000006111	protein [Pythium insidiosum PIS]	27	387127	8	0	2	0	0.7	6.47	334	1	1	1	616.803	1231.59	2	1231.58	0.0133	1	26.53	0.13	R	ENENLRDGSAK	L			Cmpd 10, AutoMSn(616.8035), 13.9 min
	4	gi|000006111	protein [Pythium insidiosum PIS]	27	387127	8	0	2	0	0.7	6.47	335	6	1	1	616.804	1231.59	2	1231.58	0.0136	1	4.43	21	R	ENENLRDGSAK	L			Cmpd 15, AutoMSn(616.8037), 14.1 min
	4	gi|000006111	protein [Pythium insidiosum PIS]	27	387127	8	0	2	0	0.7	6.47	336	1	1	1	616.804	1231.59	2	1231.58	0.0139	1	13.15	2.8	R	ENENLRDGSAK	L			Cmpd 16, AutoMSn(616.8038), 14.1 min
	4	gi|000006111	protein [Pythium insidiosum PIS]	27	387127	8	0	2	0	0.7	6.47	337	1	1	1	616.804	1231.59	2	1231.58	0.0151	1	11.85	3.8	R	ENENLRDGSAK	L			Cmpd 14, AutoMSn(616.8045), 14.1 min
	4	gi|000006111	protein [Pythium insidiosum PIS]	27	387127	8	0	2	0	0.7	6.47	338	3	1	1	616.806	1231.6	2	1231.58	0.0178	1	9.25	7	R	ENENLRDGSAK	L			Cmpd 11, AutoMSn(616.8058), 14.0 min
	4	gi|000006111	protein [Pythium insidiosum PIS]	27	387127	8	0	2	0	0.7	6.47	423	5	1	1	485.916	1454.73	3	1454.79	-0.0662	1	5.32	16	R	LRAATFYLEFPK	L			Cmpd 93, AutoMSn(485.9159), 17.2 min	emPAI	0.01
	5	gi|000009277	protein [Pythium insidiosum PIS]	22	45912	3	0	1	0	3.7	9.64	472	1	1	1	539.623	1615.85	3	1615.74	0.1068	1	8.47	7.7	R	DGMSAYSVFNKGGQR	M			Cmpd 127, AutoMSn(539.6233), 18.2 min
	5	gi|000009277	protein [Pythium insidiosum PIS]	22	45912	3	0	1	0	3.7	9.64	474	1	1	1	539.625	1615.85	3	1615.74	0.1135	1	22.38	0.31	R	DGMSAYSVFNKGGQR	M			Cmpd 130, AutoMSn(539.6255), 18.3 min
	5	gi|000009277	protein [Pythium insidiosum PIS]	22	45912	3	0	1	0	3.7	9.64	476	6	1	1	539.628	1615.86	3	1615.74	0.1208	1	5.05	17	R	DGMSAYSVFNKGGQR	M			Cmpd 126, AutoMSn(539.6280), 18.1 min	emPAI	0.07
	6	gi|000007580	protein [Pythium insidiosum PIS]	22	75227	4	0	2	0	3.7	6.49	286	1	1	1	550.305	1098.6	2	1098.68	-0.0807	1	13.74	2.4	R	SLTLLPTAKR	Y			Cmpd 196, AutoMSn(550.3050), 20.9 min
	6	gi|000007580	protein [Pythium insidiosum PIS]	22	75227	4	0	2	0	3.7	6.49	287	1	1	1	550.305	1098.6	2	1098.68	-0.0807	1	21.77	0.38	R	SLTLLPTAKR	Y			Cmpd 201, AutoMSn(550.3050), 21.1 min
	6	gi|000007580	protein [Pythium insidiosum PIS]	22	75227	4	0	2	0	3.7	6.49	288	2	1	1	550.306	1098.6	2	1098.68	-0.079	1	9.03	7.2	R	SLTLLPTAKR	Y			Cmpd 198, AutoMSn(550.3058), 21.0 min
	6	gi|000007580	protein [Pythium insidiosum PIS]	22	75227	4	0	2	0	3.7	6.49	90	4	1	1	615.412	1843.21	3	1843.94	-0.7277	1	8.97	29	R	VFRMHLSATTSFYLR	S	Oxidation (M)	0.000200000000000.0	Cmpd 555, AutoMSn(615.4115), 35.3 min	emPAI	0.04
	7	gi|000005410	protein [Pythium insidiosum PIS]	22	80602	3	0	1	0	1.6	5.21	452	2	1	1	783.87	1565.73	2	1565.59	0.1354	0	8.41	7.8	K	EMQHMVDEACER	S	Carbamidomethyl (C); 2 Oxidation (M)	0.020020000100.0	Cmpd 175, AutoMSn(783.8704), 19.9 min
	7	gi|000005410	protein [Pythium insidiosum PIS]	22	80602	3	0	1	0	1.6	5.21	453	1	1	1	783.874	1565.73	2	1565.59	0.1422	0	21.56	0.38	K	EMQHMVDEACER	S	Carbamidomethyl (C); 2 Oxidation (M)	0.020020000100.0	Cmpd 180, AutoMSn(783.8738), 20.0 min
	7	gi|000005410	protein [Pythium insidiosum PIS]	22	80602	3	0	1	0	1.6	5.21	454	1	1	1	783.877	1565.74	2	1565.59	0.1494	0	16.25	1.3	K	EMQHMVDEACER	S	Carbamidomethyl (C); 2 Oxidation (M)	0.020020000100.0	Cmpd 176, AutoMSn(783.8774), 19.9 min	emPAI	0.04
	8	gi|000002534	protein [Pythium insidiosum PIS]	20	37261	2	0	1	0	3	6.69	313	1	1	1	590.303	1178.59	2	1178.57	0.0199	1	18.46	0.85	K	VEELRMGSSR	G	Oxidation (M)	0.0000020000.0	Cmpd 138, AutoMSn(590.3029), 18.6 min
	8	gi|000002534	protein [Pythium insidiosum PIS]	20	37261	2	0	1	0	3	6.69	315	1	1	1	590.307	1178.6	2	1178.57	0.0289	1	20.4	0.54	K	VEELRMGSSR	G	Oxidation (M)	0.0000020000.0	Cmpd 140, AutoMSn(590.3074), 18.6 min	emPAI	0.09
	9	gi|000014231	protein [Pythium insidiosum PIS]	20	66225	6	0	2	0	2.8	5.17	138	10	0	0	761.419	760.412	1	760.415	-0.0033	0	14.39	3	K	EAMGILK	E			Cmpd 134, AutoMSn(761.4192), 18.5 min
	9	gi|000014231	protein [Pythium insidiosum PIS]	20	66225	6	0	2	0	2.8	5.17	139	5	0	0	761.42	760.412	1	760.415	-0.0029	0	13.9	3.3	K	EAMGILK	E			Cmpd 136, AutoMSn(761.4197), 18.5 min
	9	gi|000014231	protein [Pythium insidiosum PIS]	20	66225	6	0	2	0	2.8	5.17	277	1	1	0	1084.67	1083.66	1	1083.67	-0.0058	1	19.77	0.6	K	ALQVDVKIAK	E			Cmpd 224, AutoMSn(1084.6667), 21.8 min
	9	gi|000014231	protein [Pythium insidiosum PIS]	20	66225	6	0	2	0	2.8	5.17	279	4	1	0	1084.67	1083.66	1	1083.67	-0.0039	1	4.45	21	K	ALQVDVKIAK	E			Cmpd 220, AutoMSn(1084.6686), 21.7 min
	9	gi|000014231	protein [Pythium insidiosum PIS]	20	66225	6	0	2	0	2.8	5.17	281	7	1	0	542.839	1083.66	2	1083.67	-0.0014	1	10.98	4.6	K	ALQVDVKIAK	E			Cmpd 218, AutoMSn(542.8391), 21.7 min
	9	gi|000014231	protein [Pythium insidiosum PIS]	20	66225	6	0	2	0	2.8	5.17	282	9	1	0	542.839	1083.66	2	1083.67	-0.0011	1	9.03	7.2	K	ALQVDVKIAK	E			Cmpd 216, AutoMSn(542.8393), 21.6 min	emPAI	0.05
	10	gi|000003263	protein [Pythium insidiosum PIS]	20	106573	7	0	3	0	3.7	5.85	138	10	0	0	761.419	760.412	1	760.415	-0.0033	0	14.39	3	K	EAMGILK	E			Cmpd 134, AutoMSn(761.4192), 18.5 min
	10	gi|000003263	protein [Pythium insidiosum PIS]	20	106573	7	0	3	0	3.7	5.85	139	5	0	0	761.42	760.412	1	760.415	-0.0029	0	13.9	3.3	K	EAMGILK	E			Cmpd 136, AutoMSn(761.4197), 18.5 min
	10	gi|000003263	protein [Pythium insidiosum PIS]	20	106573	7	0	3	0	3.7	5.85	277	1	0	0	1084.67	1083.66	1	1083.67	-0.0058	1	19.77	0.6	K	ALQVDVKIAK	E			Cmpd 224, AutoMSn(1084.6667), 21.8 min
	10	gi|000003263	protein [Pythium insidiosum PIS]	20	106573	7	0	3	0	3.7	5.85	279	4	0	0	1084.67	1083.66	1	1083.67	-0.0039	1	4.45	21	K	ALQVDVKIAK	E			Cmpd 220, AutoMSn(1084.6686), 21.7 min
	10	gi|000003263	protein [Pythium insidiosum PIS]	20	106573	7	0	3	0	3.7	5.85	281	7	0	0	542.839	1083.66	2	1083.67	-0.0014	1	10.98	4.6	K	ALQVDVKIAK	E			Cmpd 218, AutoMSn(542.8391), 21.7 min
	10	gi|000003263	protein [Pythium insidiosum PIS]	20	106573	7	0	3	0	3.7	5.85	282	9	0	0	542.839	1083.66	2	1083.67	-0.0011	1	9.03	7.2	K	ALQVDVKIAK	E			Cmpd 216, AutoMSn(542.8393), 21.6 min
	10	gi|000003263	protein [Pythium insidiosum PIS]	20	106573	7	0	3	0	3.7	5.85	588	9	1	1	686.029	2055.06	3	2055.03	0.0358	1	1.57	33	R	GVAHDPALNTVWVYSDRR	I			Cmpd 144, AutoMSn(686.0287), 18.8 min	emPAI	0.03
Protein ID #I19	Peak list format	Mascot generic
	Search type	MIS
	Mascot version	2.3.02
	Database	Pythium
	Fasta file	141115.pis_proteins_long_id.fna
	Total sequences	14962
	Total residues	7472161
	Sequences after taxonomy filter	14962
	Number of queries	687
	Variable modifications	--------------------------------------------------------
	Identifier	Name	Delta	Neutral loss(es)
	1	Carbamidomethyl (C)	57.0215
	2	Oxidation (M)	15.9949	0	63.9983
	Search Parameters	--------------------------------------------------------
	Taxonomy filter	All entries
	Enzyme	Trypsin
	Maximum Missed Cleavages	1
	Fixed modifications
	Variable modifications	Carbamidomethyl (C),Oxidation (M)
	Peptide Mass Tolerance	0.8
	Peptide Mass Tolerance Units	Da
	Fragment Mass Tolerance	0.8
	Fragment Mass Tolerance Units	Da
	Mass values	Monoisotopic
	Instrument type	ESI-QUAD-TOF
	Format parameters	--------------------------------------------------------
	Significance threshold	0.05
	Max. number of hits	0
	Use MudPIT protein scoring	1
	Ions score cut-off	0
	Include same-set proteins
	Include sub-set proteins	0
	Include unassigned	0
	Require bold red	0
	Use homology threshold	0
	Group protein families	0
	Protein hits	--------------------------------------------------------
	prot_hit_num	prot_acc	prot_desc	prot_score	prot_mass	prot_matches	prot_matches_sig	prot_sequences	prot_sequences_sig	prot_cover	prot_pi	pep_query	pep_rank	pep_isbold	pep_isunique	pep_exp_mz	pep_exp_mr	pep_exp_z	pep_calc_mr	pep_delta	pep_miss	pep_score	pep_expect	pep_res_before	pep_seq	pep_res_after	pep_var_mod	pep_var_mod_pos	pep_scan_title
	1	gi|000004088	protein [Pythium insidiosum PIS]	56	102622	6	1	3	1	4.6	6.22	453	1	1	1	662.843	1323.67	2	1323.67	0.0045	0	44.64	0.0018	R	ELNVSEYLTTR	E			Cmpd 240, AutoMSn(662.8431), 22.2 min
	1	gi|000004088	protein [Pythium insidiosum PIS]	56	102622	6	1	3	1	4.6	6.22	454	1	1	1	662.845	1323.67	2	1323.67	0.0076	0	28.78	0.071	R	ELNVSEYLTTR	E			Cmpd 243, AutoMSn(662.8446), 22.3 min
	1	gi|000004088	protein [Pythium insidiosum PIS]	56	102622	6	1	3	1	4.6	6.22	455	2	1	1	662.846	1323.68	2	1323.67	0.0103	0	8.07	8.3	R	ELNVSEYLTTR	E			Cmpd 238, AutoMSn(662.8459), 22.1 min
	1	gi|000004088	protein [Pythium insidiosum PIS]	56	102622	6	1	3	1	4.6	6.22	510	1	1	1	742.341	1482.67	2	1482.66	0.0051	0	26.62	0.12	K	QDPDEYVDTVFR	L			Cmpd 272, AutoMSn(742.3412), 22.9 min
	1	gi|000004088	protein [Pythium insidiosum PIS]	56	102622	6	1	3	1	4.6	6.22	659	2	1	1	765.061	2292.16	3	2292.15	0.0145	0	12.34	2.5	R	LAGLQYVVMTNIPFEPEEAR	H	Oxidation (M)	0.00000000200000000000.0	Cmpd 409, AutoMSn(765.0608), 26.7 min
	1	gi|000004088	protein [Pythium insidiosum PIS]	56	102622	6	1	3	1	4.6	6.22	660	1	1	1	765.065	2292.17	3	2292.15	0.0273	0	9.51	5	R	LAGLQYVVMTNIPFEPEEAR	H	Oxidation (M)	0.00000000200000000000.0	Cmpd 405, AutoMSn(765.0650), 26.6 min	emPAI	0.06
	2	gi|000002534	protein [Pythium insidiosum PIS]	32	37261	4	0	1	0	3	6.69	375	2	1	1	590.3	1178.58	2	1178.57	0.0133	1	12.78	3.1	K	VEELRMGSSR	G	Oxidation (M)	0.0000020000.0	Cmpd 131, AutoMSn(590.2996), 18.4 min
	2	gi|000002534	protein [Pythium insidiosum PIS]	32	37261	4	0	1	0	3	6.69	376	1	1	1	590.302	1178.59	2	1178.57	0.019	1	17.89	0.97	K	VEELRMGSSR	G	Oxidation (M)	0.0000020000.0	Cmpd 139, AutoMSn(590.3024), 18.6 min
	2	gi|000002534	protein [Pythium insidiosum PIS]	32	37261	4	0	1	0	3	6.69	377	1	1	1	590.304	1178.59	2	1178.57	0.0222	1	27.46	0.11	K	VEELRMGSSR	G	Oxidation (M)	0.0000020000.0	Cmpd 133, AutoMSn(590.3040), 18.5 min
	2	gi|000002534	protein [Pythium insidiosum PIS]	32	37261	4	0	1	0	3	6.69	378	1	1	1	590.305	1178.6	2	1178.57	0.0244	1	27.45	0.11	K	VEELRMGSSR	G	Oxidation (M)	0.0000020000.0	Cmpd 135, AutoMSn(590.3051), 18.5 min	emPAI	0.09
	3	gi|000005493	ribosomal protein L9 [Phytophthora infestans T30-4]	28	21670	1	0	1	0	3.2	9.53	179	1	1	1	404.204	806.393	2	806.44	-0.0472	1	28.37	0.091	K	ITRDFR	H			Cmpd 77, AutoMSn(404.2036), 16.4 min	emPAI	0.16
	4	gi|000003904	p60 ATPasecontaining subunit putative [Albugo laibachii Nc14]	24	143857	3	0	1	0	0.8	8.97	421	1	1	1	631.803	1261.59	2	1261.58	0.0112	1	22.69	0.33	R	GGAQEWESSRR	V			Cmpd 42, AutoMSn(631.8028), 15.4 min
	4	gi|000003904	p60 ATPasecontaining subunit putative [Albugo laibachii Nc14]	24	143857	3	0	1	0	0.8	8.97	422	1	1	1	631.805	1261.59	2	1261.58	0.0147	1	18.54	0.85	R	GGAQEWESSRR	V			Cmpd 47, AutoMSn(631.8046), 15.5 min
	4	gi|000003904	p60 ATPasecontaining subunit putative [Albugo laibachii Nc14]	24	143857	3	0	1	0	0.8	8.97	423	1	1	1	631.806	1261.6	2	1261.58	0.0166	1	27.84	0.1	R	GGAQEWESSRR	V			Cmpd 41, AutoMSn(631.8056), 15.3 min	emPAI	0.02
	5	gi|000012182	protein [Pythium insidiosum PIS]	22	178700	3	0	2	0	2.2	8.28	499	5	1	1	713.418	1424.82	2	1425.6	-0.7756	1	5.02	18	R	NNECTSSKCSTPR	D			Cmpd 443, AutoMSn(713.4183), 27.6 min
	5	gi|000012182	protein [Pythium insidiosum PIS]	22	178700	3	0	2	0	2.2	8.28	500	1	1	1	713.421	1424.83	2	1425.6	-0.7701	1	22.13	0.36	R	NNECTSSKCSTPR	D			Cmpd 447, AutoMSn(713.4210), 27.7 min
	5	gi|000012182	protein [Pythium insidiosum PIS]	22	178700	3	0	2	0	2.2	8.28	673	4	1	1	800.347	2398.02	3	2397.32	0.7042	1	11.24	4.4	R	LKTLDVTNNDLVDLPPGLGYLK	H			Cmpd 283, AutoMSn(800.3472), 23.2 min	emPAI	0.02
	6	gi|000005142	protein [Pythium insidiosum PIS]	19	87230	1	0	1	0	1.5	6.69	492	1	1	1	692.346	1382.68	2	1382.66	0.0195	0	18.52	0.76	R	EANELPHAFEAR	L			Cmpd 266, AutoMSn(692.3459), 22.8 min	emPAI	0.04
Protein ID #I25	Peak list format	Mascot generic
	Search type	MIS
	Mascot version	2.3.02
	Database	Pythium
	Fasta file	141115.pis_proteins_long_id.fna
	Total sequences	14962
	Total residues	7472161
	Sequences after taxonomy filter	14962
	Number of queries	794
	Variable modifications	--------------------------------------------------------
	Identifier	Name	Delta	Neutral loss(es)
	1	Carbamidomethyl (C)	57.0215
	2	Oxidation (M)	15.9949	0	63.9983
	Search Parameters	--------------------------------------------------------
[truncated: 143 more rows]
